# Supplementary material for: DANGER analysis: risk-averse on/off-target assessment for CRISPR editing without a reference genome
Source: Bioinform Adv. 2023 Aug 23;3(1):vbad114. doi: 10.1093/bioadv/vbad114 (PMC10469126; doi:10.1093/bioadv/vbad114)
Supplement: vbad114_Supplementary_Data [file vbad114_supplementary_data.zip]

Archive with 6 entries (6 files):
- Supplementary Figure S4.tiff
- Supplementary Figure S1.tiff
- Supplementary_Tables.xls
- Supplementary Figure S2.tiff
- Supplementary Figure S3.tiff
- Supplementary_Information.pdf
