# Supplementary material for: DANGER analysis: risk-averse on/off-target assessment for CRISPR editing without a reference genome
Source: Bioinform Adv. 2023 Aug 23;3(1):vbad114. doi: 10.1093/bioadv/vbad114 (PMC10469126; doi:10.1093/bioadv/vbad114)
Supplement: vbad114_Supplementary_Data [file vbad114_supplementary_data.zip › Supplementary_Tables.xls]

## Sheet: Supplementary Table S1
Cell	Targetsite	Number of mismatches	GUIDE-Seq Reads
293	HEK293_sgRNA1	1	0
293	HEK293_sgRNA1	2	781
293	HEK293_sgRNA1	3	427
293	HEK293_sgRNA1	4	11
293	HEK293_sgRNA1	5	13
293	HEK293_sgRNA1	6	0
293	HEK293_sgRNA1	7	0
293	HEK293_sgRNA1	8	0
293	HEK293_sgRNA1	9	0
293	HEK293_sgRNA1	10	0
293	HEK293_sgRNA1	11	0
293	HEK293_sgRNA2	1	0
293	HEK293_sgRNA2	2	99
293	HEK293_sgRNA2	3	0
293	HEK293_sgRNA2	4	4
293	HEK293_sgRNA2	5	0
293	HEK293_sgRNA2	6	0
293	HEK293_sgRNA2	7	0
293	HEK293_sgRNA2	8	0
293	HEK293_sgRNA2	9	0
293	HEK293_sgRNA2	10	0
293	HEK293_sgRNA2	11	0
293	HEK293_sgRNA3	1	0
293	HEK293_sgRNA3	2	0
293	HEK293_sgRNA3	3	771
293	HEK293_sgRNA3	4	10
293	HEK293_sgRNA3	5	0
293	HEK293_sgRNA3	6	0
293	HEK293_sgRNA3	7	0
293	HEK293_sgRNA3	8	0
293	HEK293_sgRNA3	9	0
293	HEK293_sgRNA3	10	0
293	HEK293_sgRNA3	11	0
293	HEK293_sgRNA4	1	0
293	HEK293_sgRNA4	2	7528
293	HEK293_sgRNA4	3	11246
293	HEK293_sgRNA4	4	3933
293	HEK293_sgRNA4	5	202
293	HEK293_sgRNA4	6	84
293	HEK293_sgRNA4	7	0
293	HEK293_sgRNA4	8	0
293	HEK293_sgRNA4	9	0
293	HEK293_sgRNA4	10	0
293	HEK293_sgRNA4	11	0
U2OS	EMX1	1	0
U2OS	EMX1	2	3123
U2OS	EMX1	3	3292
U2OS	EMX1	4	84
U2OS	EMX1	5	5
U2OS	EMX1	6	0
U2OS	EMX1	7	0
U2OS	EMX1	8	0
U2OS	EMX1	9	0
U2OS	EMX1	10	0
U2OS	EMX1	11	0
U2OS	FANCF	1	0
U2OS	FANCF	2	2099
U2OS	FANCF	3	683
U2OS	FANCF	4	376
U2OS	FANCF	5	0
U2OS	FANCF	6	0
U2OS	FANCF	7	0
U2OS	FANCF	8	0
U2OS	FANCF	9	0
U2OS	FANCF	10	0
U2OS	FANCF	11	0
U2OS	tru_EMX1	1	189
U2OS	tru_EMX1	2	40
U2OS	tru_EMX1	3	0
U2OS	tru_EMX1	4	0
U2OS	tru_EMX1	5	0
U2OS	tru_EMX1	6	0
U2OS	tru_EMX1	7	0
U2OS	tru_EMX1	8	0
U2OS	tru_EMX1	9	0
U2OS	tru_EMX1	10	0
U2OS	tru_EMX1	11	0
U2OS	tru_VEGFA_site1	1	1667
U2OS	tru_VEGFA_site1	2	6880
U2OS	tru_VEGFA_site1	3	6
U2OS	tru_VEGFA_site1	4	0
U2OS	tru_VEGFA_site1	5	0
U2OS	tru_VEGFA_site1	6	0
U2OS	tru_VEGFA_site1	7	0
U2OS	tru_VEGFA_site1	8	0
U2OS	tru_VEGFA_site1	9	0
U2OS	tru_VEGFA_site1	10	0
U2OS	tru_VEGFA_site1	11	0
U2OS	tru_VEGFA_site3	1	7025
U2OS	tru_VEGFA_site3	2	82
U2OS	tru_VEGFA_site3	3	0
U2OS	tru_VEGFA_site3	4	4
U2OS	tru_VEGFA_site3	5	0
U2OS	tru_VEGFA_site3	6	0
U2OS	tru_VEGFA_site3	7	0
U2OS	tru_VEGFA_site3	8	0
U2OS	tru_VEGFA_site3	9	0
U2OS	tru_VEGFA_site3	10	0
U2OS	tru_VEGFA_site3	11	0
U2OS	VEGFA_site1	1	249
U2OS	VEGFA_site1	2	4080
U2OS	VEGFA_site1	3	1224
U2OS	VEGFA_site1	4	2476
U2OS	VEGFA_site1	5	351
U2OS	VEGFA_site1	6	0
U2OS	VEGFA_site1	7	0
U2OS	VEGFA_site1	8	0
U2OS	VEGFA_site1	9	0
U2OS	VEGFA_site1	10	0
U2OS	VEGFA_site1	11	0
U2OS	VEGFA_site2	1	0
U2OS	VEGFA_site2	2	874
U2OS	VEGFA_site2	3	6077
U2OS	VEGFA_site2	4	11878
U2OS	VEGFA_site2	5	3247
U2OS	VEGFA_site2	6	2230
U2OS	VEGFA_site2	7	0
U2OS	VEGFA_site2	8	0
U2OS	VEGFA_site2	9	0
U2OS	VEGFA_site2	10	0
U2OS	VEGFA_site2	11	0
U2OS	VEGFA_site3	1	1734
U2OS	VEGFA_site3	2	9765
U2OS	VEGFA_site3	3	8523
U2OS	VEGFA_site3	4	431
U2OS	VEGFA_site3	5	5
U2OS	VEGFA_site3	6	0
U2OS	VEGFA_site3	7	0
U2OS	VEGFA_site3	8	0
U2OS	VEGFA_site3	9	0
U2OS	VEGFA_site3	10	0
U2OS	VEGFA_site3	11	0

## Sheet: Supplementary Table S2
GO	Term	Dindex
GO:0008150	biological_process	50.0349
GO:0009987	cellular process	45.9571
GO:0065007	biological regulation	36.3985
GO:0050789	regulation of biological process	34.3026
GO:0008152	metabolic process	33.348
GO:0050794	regulation of cellular process	33.1522
GO:0071704	organic substance metabolic process	32.4653
GO:0044238	primary metabolic process	31.2958
GO:0006807	nitrogen compound metabolic process	29.7541
GO:0044237	cellular metabolic process	29.3207
GO:0043170	macromolecule metabolic process	28.2193
GO:0050896	response to stimulus	24.5726
GO:0034641	cellular nitrogen compound metabolic pro...	21.7232
GO:0032501	multicellular organismal process	21.7227
GO:0019222	regulation of metabolic process	21.6259
GO:0051716	cellular response to stimulus	21.1583
GO:0048518	positive regulation of biological proces...	21.0978
GO:0032502	developmental process	20.7358
GO:1901360	organic cyclic compound metabolic proces...	20.4187
GO:0071840	cellular component organization or bioge...	20.1258
GO:0060255	regulation of macromolecule metabolic pr...	20.1188
GO:0016043	cellular component organization	19.8116
GO:0080090	regulation of primary metabolic process	19.7413
GO:0006725	cellular aromatic compound metabolic pro...	19.6925
GO:0048522	positive regulation of cellular process	19.6113
GO:0046483	heterocycle metabolic process	19.4656
GO:0051171	regulation of nitrogen compound metaboli...	19.4322
GO:0007154	cell communication	19.1526
GO:0031323	regulation of cellular metabolic process	19.0866
GO:0006139	nucleobase-containing compound metabolic...	18.9479
GO:0009058	biosynthetic process	18.7953
GO:0010467	gene expression	18.7721
GO:0023052	signaling	18.7388
GO:1901576	organic substance biosynthetic process	18.7037
GO:0044249	cellular biosynthetic process	18.6356
GO:1901564	organonitrogen compound metabolic proces...	18.6341
GO:0048856	anatomical structure development	17.8018
GO:0090304	nucleic acid metabolic process	17.7379
GO:0007165	signal transduction	17.1036
GO:0048519	negative regulation of biological proces...	16.4903
GO:0010468	regulation of gene expression	16.2322
GO:0044271	cellular nitrogen compound biosynthetic ...	16.1845
GO:0009059	macromolecule biosynthetic process	15.9393
GO:0007275	multicellular organism development	15.7017
GO:0051179	localization	15.3136
GO:0019538	protein metabolic process	15.1201
GO:0016070	RNA metabolic process	15.09
GO:0048869	cellular developmental process	14.6873
GO:0030154	cell differentiation	14.6689
GO:1901362	organic cyclic compound biosynthetic pro...	14.648
GO:0048731	system development	14.6229
GO:0019219	regulation of nucleobase-containing comp...	14.6109
GO:0048523	negative regulation of cellular process	14.4963
GO:0009889	regulation of biosynthetic process	14.2739
GO:0031326	regulation of cellular biosynthetic proc...	14.2739
GO:0019438	aromatic compound biosynthetic process	14.0185
GO:0010556	regulation of macromolecule biosynthetic...	13.978
GO:0018130	heterocycle biosynthetic process	13.9137
GO:0034654	nucleobase-containing compound biosynthe...	13.5191
GO:0051234	establishment of localization	13.3101
GO:0051252	regulation of RNA metabolic process	13.1903
GO:0006810	transport	13.0142
GO:0032774	RNA biosynthetic process	12.8447
GO:0097659	nucleic acid-templated transcription	12.8263
GO:0006351	DNA-templated transcription	12.8263
GO:0048583	regulation of response to stimulus	12.6738
GO:2001141	regulation of RNA biosynthetic process	12.4999
GO:1903506	regulation of nucleic acid-templated tra...	12.4815
GO:0006355	regulation of DNA-templated transcriptio...	12.4815
GO:0009893	positive regulation of metabolic process	12.4068
GO:0042221	response to chemical	12.308
GO:0006996	organelle organization	11.9136
GO:0010604	positive regulation of macromolecule met...	11.8605
GO:0044260	cellular macromolecule metabolic process	11.3676
GO:0006950	response to stress	11.352
GO:0065009	regulation of molecular function	11.2446
GO:0048513	animal organ development	11.2223
GO:0010646	regulation of cell communication	11.1831
GO:0023051	regulation of signaling	11.1831
GO:0065008	regulation of biological quality	10.7053
GO:0051173	positive regulation of nitrogen compound...	10.6974
GO:0031325	positive regulation of cellular metaboli...	10.2004
GO:0009966	regulation of signal transduction	10.0166
GO:0070887	cellular response to chemical stimulus	9.93128
GO:0051641	cellular localization	9.84904
GO:0009892	negative regulation of metabolic process	9.83621
GO:0033036	macromolecule localization	9.64201
GO:0051128	regulation of cellular component organiz...	9.53372
GO:0043412	macromolecule modification	9.51785
GO:0006366	transcription by RNA polymerase II	9.42073
GO:0010605	negative regulation of macromolecule met...	9.38668
GO:0006357	regulation of transcription by RNA polym...	9.24876
GO:0036211	protein modification process	9.09892
GO:0010033	response to organic substance	9.01174
GO:0007166	cell surface receptor signaling pathway	8.95025
GO:0051239	regulation of multicellular organismal p...	8.81023
GO:0009056	catabolic process	8.80921
GO:0044085	cellular component biogenesis	8.73366
GO:0006793	phosphorus metabolic process	8.57556
GO:0009653	anatomical structure morphogenesis	8.56511
GO:0006796	phosphate-containing compound metabolic ...	8.50229
GO:0007399	nervous system development	8.49752
GO:0050790	regulation of catalytic activity	8.43007
GO:0022607	cellular component assembly	8.40114
GO:0051172	negative regulation of nitrogen compound...	8.31905
GO:0051246	regulation of protein metabolic process	8.3185
GO:0035556	intracellular signal transduction	8.27836
GO:0050793	regulation of developmental process	8.19538
GO:1901575	organic substance catabolic process	8.07695
GO:0002376	immune system process	8.01455
GO:0070727	cellular macromolecule localization	7.94296
GO:0008104	protein localization	7.89318
GO:0031324	negative regulation of cellular metaboli...	7.87664
GO:0009605	response to external stimulus	7.84495
GO:0045935	positive regulation of nucleobase-contai...	7.79541
GO:0071310	cellular response to organic substance	7.55666
GO:0051254	positive regulation of RNA metabolic pro...	7.41311
GO:0048584	positive regulation of response to stimu...	7.36416
GO:0009891	positive regulation of biosynthetic proc...	7.3228
GO:0031328	positive regulation of cellular biosynth...	7.30449
GO:0044248	cellular catabolic process	7.17653
GO:0071702	organic substance transport	7.15836
GO:0010557	positive regulation of macromolecule bio...	7.14996
GO:0008219	cell death	6.72561
GO:1902680	positive regulation of RNA biosynthetic ...	6.68124
GO:1903508	positive regulation of nucleic acid-temp...	6.66293
GO:0045893	positive regulation of DNA-templated tra...	6.66293
GO:0033554	cellular response to stress	6.55238
GO:0012501	programmed cell death	6.34847
GO:0006915	apoptotic process	6.24373
GO:0048468	cell development	6.21037
GO:0007155	cell adhesion	6.10372
GO:0044281	small molecule metabolic process	6.09423
GO:0071705	nitrogen compound transport	6.07329
GO:0009890	negative regulation of biosynthetic proc...	5.92201
GO:0031327	negative regulation of cellular biosynth...	5.90369
GO:0051649	establishment of localization in cell	5.8946
GO:0007049	cell cycle	5.84493
GO:0008283	cell population proliferation	5.79612
GO:0022008	neurogenesis	5.73932
GO:0010558	negative regulation of macromolecule bio...	5.73085
GO:0010647	positive regulation of cell communicatio...	5.63841
GO:0023056	positive regulation of signaling	5.63841
GO:0045934	negative regulation of nucleobase-contai...	5.58386
GO:0003008	system process	5.53628
GO:0032879	regulation of localization	5.44616
GO:0006508	proteolysis	5.37656
GO:0007010	cytoskeleton organization	5.35465
GO:0045595	regulation of cell differentiation	5.3234
GO:1901565	organonitrogen compound catabolic proces...	5.31955
GO:0048699	generation of neurons	5.30723
GO:1901700	response to oxygen-containing compound	5.26671
GO:0042592	homeostatic process	5.2408
GO:0009967	positive regulation of signal transducti...	5.20806
GO:0033043	regulation of organelle organization	5.20596
GO:0045944	positive regulation of transcription by ...	5.18523
GO:0043933	protein-containing complex organization	5.11822
GO:1902531	regulation of intracellular signal trans...	5.0999
GO:0016310	phosphorylation	5.06003
GO:0030182	neuron differentiation	5.01221
GO:0010941	regulation of cell death	4.98328
GO:0045184	establishment of protein localization	4.97315
GO:0016192	vesicle-mediated transport	4.96736
GO:0044419	biological process involved in interspec...	4.95355
GO:0048585	negative regulation of response to stimu...	4.90249
GO:0042127	regulation of cell population proliferat...	4.88476
GO:0015031	protein transport	4.8501
GO:2000026	regulation of multicellular organismal d...	4.83116
GO:0044093	positive regulation of molecular functio...	4.82233
GO:0051253	negative regulation of RNA metabolic pro...	4.80071
GO:0006259	DNA metabolic process	4.79887
GO:0009888	tissue development	4.77875
GO:0051049	regulation of transport	4.76368
GO:0048870	cell motility	4.75052
GO:0051094	positive regulation of developmental pro...	4.68787
GO:1901566	organonitrogen compound biosynthetic pro...	4.65461
GO:0043067	regulation of programmed cell death	4.63761
GO:1902679	negative regulation of RNA biosynthetic ...	4.62271
GO:0045892	negative regulation of DNA-templated tra...	4.62271
GO:1903507	negative regulation of nucleic acid-temp...	4.62271
GO:0044092	negative regulation of molecular functio...	4.60428
GO:0019220	regulation of phosphate metabolic proces...	4.59931
GO:0051174	regulation of phosphorus metabolic proce...	4.59931
GO:0042981	regulation of apoptotic process	4.55119
GO:0007267	cell-cell signaling	4.52535
GO:0051130	positive regulation of cellular componen...	4.52343
GO:0051247	positive regulation of protein metabolic...	4.52302
GO:0046907	intracellular transport	4.52251
GO:0016477	cell migration	4.50442
GO:0009057	macromolecule catabolic process	4.49714
GO:0051240	positive regulation of multicellular org...	4.47643
GO:0006955	immune response	4.46647
GO:1901701	cellular response to oxygen-containing c...	4.42884
GO:0065003	protein-containing complex assembly	4.41458
GO:0023057	negative regulation of signaling	4.39714
GO:0010648	negative regulation of cell communicatio...	4.39714
GO:0009607	response to biotic stimulus	4.38096
GO:0031399	regulation of protein modification proce...	4.37366
GO:0009719	response to endogenous stimulus	4.32428
GO:0002682	regulation of immune system process	4.24324
GO:0022402	cell cycle process	4.22111
GO:0006952	defense response	4.21132
GO:0043207	response to external biotic stimulus	4.19497
GO:0051707	response to other organism	4.19497
GO:0042325	regulation of phosphorylation	4.18211
GO:0009968	negative regulation of signal transducti...	4.13875
GO:0030030	cell projection organization	4.13592
GO:0009894	regulation of catabolic process	4.12956
GO:0044087	regulation of cellular component biogene...	4.12259
GO:0120036	plasma membrane bounded cell projection ...	4.09929
GO:0071495	cellular response to endogenous stimulus	4.02323
GO:0040007	growth	4.01251
GO:0050877	nervous system process	4.0088
GO:0006629	lipid metabolic process	3.98573
GO:0019637	organophosphate metabolic process	3.97868
GO:0000003	reproduction	3.97711
GO:0022414	reproductive process	3.94048
GO:0051726	regulation of cell cycle	3.90262
GO:0006468	protein phosphorylation	3.89781
GO:0048646	anatomical structure formation involved ...	3.89694
GO:0072359	circulatory system development	3.88895
GO:0034645	cellular macromolecule biosynthetic proc...	3.87539
GO:0051241	negative regulation of multicellular org...	3.85991
GO:0048666	neuron development	3.84912
GO:0043085	positive regulation of catalytic activit...	3.82281
GO:0040011	locomotion	3.72411
GO:0043603	cellular amide metabolic process	3.70343
GO:0044265	cellular macromolecule catabolic process	3.67243
GO:0051336	regulation of hydrolase activity	3.63271
GO:1901135	carbohydrate derivative metabolic proces...	3.59528
GO:0051248	negative regulation of protein metabolic...	3.56617
GO:0007167	enzyme-linked receptor protein signaling...	3.55214
GO:0097435	supramolecular fiber organization	3.51574
GO:0080134	regulation of response to stress	3.47586
GO:0045597	positive regulation of cell differentiat...	3.46427
GO:0001775	cell activation	3.42909
GO:0000122	negative regulation of transcription by ...	3.39889
GO:0051093	negative regulation of developmental pro...	3.36724
GO:0035295	tube development	3.35902
GO:0030163	protein catabolic process	3.33405
GO:0031175	neuron projection development	3.31404
GO:0010629	negative regulation of gene expression	3.29833
GO:0009887	animal organ morphogenesis	3.27348
GO:0034097	response to cytokine	3.25996
GO:0006518	peptide metabolic process	3.23041
GO:0009628	response to abiotic stimulus	3.22282
GO:0055085	transmembrane transport	3.21788
GO:0051338	regulation of transferase activity	3.2093
GO:0051050	positive regulation of transport	3.19441
GO:0001932	regulation of protein phosphorylation	3.19186
GO:0018193	peptidyl-amino acid modification	3.15082
GO:0061024	membrane organization	3.12805
GO:0030155	regulation of cell adhesion	3.1222
GO:0033365	protein localization to organelle	3.12197
GO:0010628	positive regulation of gene expression	3.09119
GO:0000278	mitotic cell cycle	3.04486
GO:0040008	regulation of growth	3.04446
GO:0043436	oxoacid metabolic process	3.04395
GO:0006082	organic acid metabolic process	3.04395
GO:0098542	defense response to other organism	3.04093
GO:0007417	central nervous system development	3.03341
GO:0007017	microtubule-based process	3.03021
GO:0009790	embryo development	3.02952
GO:0006811	ion transport	3.02048
GO:1902533	positive regulation of intracellular sig...	3.01855
GO:0002520	immune system development	3.01103
GO:0019752	carboxylic acid metabolic process	2.989
GO:1901361	organic cyclic compound catabolic proces...	2.98287
GO:0043086	negative regulation of catalytic activit...	2.97955
GO:0006897	endocytosis	2.97916
GO:0045321	leukocyte activation	2.96124
GO:0043604	amide biosynthetic process	2.958
GO:0000902	cell morphogenesis	2.94332
GO:0055086	nucleobase-containing small molecule met...	2.93112
GO:0006325	chromatin organization	2.92697
GO:0035239	tube morphogenesis	2.92177
GO:0033993	response to lipid	2.91643
GO:0006974	cellular response to DNA damage stimulus	2.8955
GO:0046903	secretion	2.8914
GO:0016049	cell growth	2.88994
GO:0048878	chemical homeostasis	2.88838
GO:0048534	hematopoietic or lymphoid organ developm...	2.86966
GO:0019439	aromatic compound catabolic process	2.86498
GO:0003006	developmental process involved in reprod...	2.84938
GO:1903047	mitotic cell cycle process	2.84855
GO:0097190	apoptotic signaling pathway	2.83881
GO:1901698	response to nitrogen compound	2.81511
GO:0043549	regulation of kinase activity	2.81471
GO:0040012	regulation of locomotion	2.78041
GO:0008610	lipid biosynthetic process	2.77958
GO:0022603	regulation of anatomical structure morph...	2.76296
GO:0001944	vasculature development	2.75606
GO:0002684	positive regulation of immune system pro...	2.75414
GO:2000145	regulation of cell motility	2.74378
GO:0044089	positive regulation of cellular componen...	2.74077
GO:0030097	hemopoiesis	2.73346
GO:0031401	positive regulation of protein modificat...	2.72956
GO:0030334	regulation of cell migration	2.72546
GO:0044270	cellular nitrogen compound catabolic pro...	2.72449
GO:0046700	heterocycle catabolic process	2.72449
GO:0044255	cellular lipid metabolic process	2.72354
GO:0031329	regulation of cellular catabolic process	2.72077
GO:0010564	regulation of cell cycle process	2.72034
GO:0098609	cell-cell adhesion	2.7203
GO:0006886	intracellular protein transport	2.6897
GO:0007169	transmembrane receptor protein tyrosine ...	2.68367
GO:0006812	cation transport	2.6828
GO:0034330	cell junction organization	2.67138
GO:0006412	translation	2.66299
GO:0043043	peptide biosynthetic process	2.66299
GO:0001558	regulation of cell growth	2.66216
GO:0034655	nucleobase-containing compound catabolic...	2.65638
GO:0051603	proteolysis involved in protein cataboli...	2.63755
GO:0010243	response to organonitrogen compound	2.61081
GO:0032504	multicellular organism reproduction	2.60502
GO:0009117	nucleotide metabolic process	2.60463
GO:0006753	nucleoside phosphate metabolic process	2.60463
GO:0060322	head development	2.60131
GO:0009725	response to hormone	2.59939
GO:0060341	regulation of cellular localization	2.59678
GO:0071345	cellular response to cytokine stimulus	2.59296
GO:0030029	actin filament-based process	2.58733
GO:0060429	epithelium development	2.58427
GO:0070647	protein modification by small protein co...	2.58281
GO:0007420	brain development	2.56468
GO:0070925	organelle assembly	2.56381
GO:0001568	blood vessel development	2.52915
GO:0046649	lymphocyte activation	2.52399
GO:0140352	export from cell	2.52028
GO:0048609	multicellular organismal reproductive pr...	2.5186
GO:0043632	modification-dependent macromolecule cat...	2.50934
GO:0030162	regulation of proteolysis	2.50371
GO:0060548	negative regulation of cell death	2.50156
GO:0032940	secretion by cell	2.48365
GO:0030036	actin cytoskeleton organization	2.4826
GO:0051668	localization within membrane	2.4662
GO:0006511	ubiquitin-dependent protein catabolic pr...	2.45955
GO:0019941	modification-dependent protein catabolic...	2.45955
GO:0032880	regulation of protein localization	2.42394
GO:0010638	positive regulation of organelle organiz...	2.40719
GO:0051493	regulation of cytoskeleton organization	2.39578
GO:0051052	regulation of DNA metabolic process	2.39531
GO:0048514	blood vessel morphogenesis	2.39294
GO:0007264	small GTPase mediated signal transductio...	2.38691
GO:0045859	regulation of protein kinase activity	2.38349
GO:0008285	negative regulation of cell population p...	2.38066
GO:0072657	protein localization to membrane	2.37463
GO:0051129	negative regulation of cellular componen...	2.37074
GO:0019953	sexual reproduction	2.34664
GO:0014070	response to organic cyclic compound	2.32269
GO:0032446	protein modification by small protein co...	2.30524
GO:0043069	negative regulation of programmed cell d...	2.29725
GO:0061061	muscle structure development	2.29515
GO:1901699	cellular response to nitrogen compound	2.28628
GO:0099536	synaptic signaling	2.28479
GO:0048589	developmental growth	2.27487
GO:0010256	endomembrane system organization	2.2656
GO:0006260	DNA replication	2.25013
GO:2000112	regulation of cellular macromolecule bio...	2.24063
GO:0032787	monocarboxylic acid metabolic process	2.23842
GO:0010562	positive regulation of phosphorus metabo...	2.22937
GO:0045937	positive regulation of phosphate metabol...	2.22937
GO:0010942	positive regulation of cell death	2.2285
GO:0008284	positive regulation of cell population p...	2.22827
GO:0051345	positive regulation of hydrolase activit...	2.22723
GO:0034248	regulation of cellular amide metabolic p...	2.21716
GO:0043066	negative regulation of apoptotic process	2.21083
GO:0050776	regulation of immune response	2.20822
GO:0010608	post-transcriptional regulation of gene ...	2.204
GO:0080135	regulation of cellular response to stres...	2.18845
GO:0009896	positive regulation of catabolic process	2.18568
GO:0099537	trans-synaptic signaling	2.18521
GO:0098916	anterograde trans-synaptic signaling	2.18521
GO:0007268	chemical synaptic transmission	2.18521
GO:0001525	angiogenesis	2.17119
GO:0034220	ion transmembrane transport	2.17119
GO:0006091	generation of precursor metabolites and ...	2.15334
GO:0045087	innate immune response	2.1367
GO:0005975	carbohydrate metabolic process	2.13114
GO:0032101	regulation of response to external stimu...	2.11925
GO:0031344	regulation of cell projection organizati...	2.11798
GO:0120035	regulation of plasma membrane bounded ce...	2.11798
GO:0000226	microtubule cytoskeleton organization	2.09364
GO:0016071	mRNA metabolic process	2.08477
GO:0007276	gamete generation	2.06906
GO:0043068	positive regulation of programmed cell d...	2.06882
GO:0043065	positive regulation of apoptotic process	2.06882
GO:0048285	organelle fission	2.0665
GO:0007346	regulation of mitotic cell cycle	2.0665
GO:0051276	chromosome organization	2.0654
GO:0098655	cation transmembrane transport	2.06129
GO:0051090	regulation of DNA-binding transcription ...	2.05937
GO:0044770	cell cycle phase transition	2.0585
GO:0032870	cellular response to hormone stimulus	2.05827
GO:0071417	cellular response to organonitrogen comp...	2.0505
GO:0071396	cellular response to lipid	2.04279
GO:0044057	regulation of system process	2.02982
GO:0070848	response to growth factor	2.02124
GO:0045596	negative regulation of cell differentiat...	2.02077
GO:0042327	positive regulation of phosphorylation	2.02077
GO:0048871	multicellular organismal homeostasis	2.02077
GO:0009792	embryo development ending in birth or eg...	2.01452
GO:0043062	extracellular structure organization	2.00784
GO:0030198	extracellular matrix organization	2.00784
GO:0045229	external encapsulating structure organiz...	2.00784
GO:0043254	regulation of protein-containing complex...	2.00635
GO:0071363	cellular response to growth factor stimu...	2.00293
GO:0016567	protein ubiquitination	1.9962
GO:0019725	cellular homeostasis	1.99446
GO:0002521	leukocyte differentiation	1.9889
GO:0006396	RNA processing	1.97894
GO:0032989	cellular component morphogenesis	1.97186
GO:0007600	sensory perception	1.97099
GO:0001816	cytokine production	1.96757
GO:0007423	sensory organ development	1.96125
GO:0043009	chordate embryonic development	1.95957
GO:0010035	response to inorganic substance	1.95372
GO:0050865	regulation of cell activation	1.9518
GO:0060627	regulation of vesicle-mediated transport	1.92596
GO:0098660	inorganic ion transmembrane transport	1.92509
GO:0006338	chromatin remodeling	1.91713
GO:0000904	cell morphogenesis involved in different...	1.91691
GO:0006281	DNA repair	1.91604
GO:0001934	positive regulation of protein phosphory...	1.91088
GO:0034660	ncRNA metabolic process	1.90851
GO:0031589	cell-substrate adhesion	1.89645
GO:0045785	positive regulation of cell adhesion	1.88759
GO:0001501	skeletal system development	1.88457
GO:0002694	regulation of leukocyte activation	1.87854
GO:0031331	positive regulation of cellular cataboli...	1.87664
GO:0098662	inorganic cation transmembrane transport	1.87014
GO:0048858	cell projection morphogenesis	1.86712
GO:0032990	cell part morphogenesis	1.86712
GO:0120039	plasma membrane bounded cell projection ...	1.86712
GO:0042110	T cell activation	1.86498
GO:0007015	actin filament organization	1.86022
GO:0048812	neuron projection morphogenesis	1.84881
GO:0030001	metal ion transport	1.82875
GO:0006417	regulation of translation	1.82773
GO:0016050	vesicle organization	1.82123
GO:1901987	regulation of cell cycle phase transitio...	1.8124
GO:1905114	cell surface receptor signaling pathway ...	1.8113
GO:0051235	maintenance of location	1.81091
GO:0006954	inflammatory response	1.79363
GO:1903131	mononuclear cell differentiation	1.79259
GO:0042176	regulation of protein catabolic process	1.79022
GO:0000165	MAPK cascade	1.78244
GO:0045926	negative regulation of growth	1.77253
GO:1903829	positive regulation of protein localizat...	1.75375
GO:0009991	response to extracellular stimulus	1.75312
GO:0006935	chemotaxis	1.7512
GO:0042330	taxis	1.7512
GO:0010563	negative regulation of phosphorus metabo...	1.7512
GO:0001817	regulation of cytokine production	1.74581
GO:0009617	response to bacterium	1.73782
GO:0044772	mitotic cell cycle phase transition	1.73717
GO:0006914	autophagy	1.73568
GO:0061919	process utilizing autophagic mechanism	1.73568
GO:0051046	regulation of secretion	1.73394
GO:0000280	nuclear division	1.72772
GO:0016032	viral process	1.72663
GO:0030098	lymphocyte differentiation	1.72449
GO:0072594	establishment of protein localization to...	1.72165
GO:0055082	cellular chemical homeostasis	1.71689
GO:0010975	regulation of neuron projection developm...	1.7122
GO:0030855	epithelial cell differentiation	1.70976
GO:0060284	regulation of cell development	1.69192
GO:0022411	cellular component disassembly	1.68913
GO:0001654	eye development	1.67852
GO:0150063	visual system development	1.67852
GO:0048880	sensory system development	1.67852
GO:0007610	behavior	1.67684
GO:0070201	regulation of establishment of protein l...	1.67423
GO:0048232	male gamete generation	1.66844
GO:0007507	heart development	1.66368
GO:0051347	positive regulation of transferase activ...	1.65678
GO:0034329	cell junction assembly	1.65442
GO:1901136	carbohydrate derivative catabolic proces...	1.65298
GO:0051051	negative regulation of transport	1.64276
GO:0048667	cell morphogenesis involved in neuron di...	1.64021
GO:0062012	regulation of small molecule metabolic p...	1.63894
GO:0051223	regulation of protein transport	1.6376
GO:0040017	positive regulation of locomotion	1.62618
GO:2000147	positive regulation of cell motility	1.62618
GO:0044283	small molecule biosynthetic process	1.62531
GO:1902903	regulation of supramolecular fiber organ...	1.62491
GO:0007186	G protein-coupled receptor signaling pat...	1.62189
GO:0009611	response to wounding	1.61303
GO:1901990	regulation of mitotic cell cycle phase t...	1.60896
GO:0030335	positive regulation of cell migration	1.60787
GO:0051249	regulation of lymphocyte activation	1.60097
GO:0007283	spermatogenesis	1.60034
GO:0048598	embryonic morphogenesis	1.59558
GO:0051640	organelle localization	1.59235
GO:0007059	chromosome segregation	1.59152
GO:0043408	regulation of MAPK cascade	1.57298
GO:0030900	forebrain development	1.568
GO:0046434	organophosphate catabolic process	1.56743
GO:0071407	cellular response to organic cyclic comp...	1.55895
GO:0010498	proteasomal protein catabolic process	1.55484
GO:0045936	negative regulation of phosphate metabol...	1.54776
GO:2001233	regulation of apoptotic signaling pathwa...	1.53373
GO:0030308	negative regulation of cell growth	1.53246
GO:0015980	energy derivation by oxidation of organi...	1.53097
GO:1903530	regulation of secretion by cell	1.5305
GO:0046486	glycerolipid metabolic process	1.52857
GO:0007159	leukocyte cell-cell adhesion	1.52018
GO:0051346	negative regulation of hydrolase activit...	1.50419
GO:0043087	regulation of GTPase activity	1.50379
GO:0048729	tissue morphogenesis	1.49601
GO:0043161	proteasome-mediated ubiquitin-dependent ...	1.48158
GO:0051056	regulation of small GTPase mediated sign...	1.47555
GO:0032886	regulation of microtubule-based process	1.47497
GO:0044843	cell cycle G1/S phase transition	1.47363
GO:0007389	pattern specification process	1.45614
GO:0051656	establishment of organelle localization	1.45098
GO:0031400	negative regulation of protein modificat...	1.44819
GO:0031347	regulation of defense response	1.44193
GO:0045862	positive regulation of proteolysis	1.43979
GO:0090066	regulation of anatomical structure size	1.43677
GO:0090407	organophosphate biosynthetic process	1.43416
GO:0043010	camera-type eye development	1.43329
GO:0002252	immune effector process	1.43306
GO:1901652	response to peptide	1.42987
GO:0006644	phospholipid metabolic process	1.42384
GO:0006650	glycerophospholipid metabolic process	1.42384
GO:0010876	lipid localization	1.42187
GO:0006457	protein folding	1.42108
GO:0001701	in utero embryonic development	1.41758
GO:0030217	T cell differentiation	1.41544
GO:0140014	mitotic nuclear division	1.41352
GO:0021537	telencephalon development	1.40832
GO:0000082	G1/S transition of mitotic cell cycle	1.40552
GO:0097193	intrinsic apoptotic signaling pathway	1.40552
GO:0048545	response to steroid hormone	1.39927
GO:0071900	regulation of protein serine/threonine k...	1.398
GO:1902532	negative regulation of intracellular sig...	1.39498
GO:0140694	non-membrane-bounded organelle assembly	1.37492
GO:0009615	response to virus	1.37209
GO:0006898	receptor-mediated endocytosis	1.3674
GO:0006869	lipid transport	1.36693
GO:0045786	negative regulation of cell cycle	1.36566
GO:0009123	nucleoside monophosphate metabolic proce...	1.36312
GO:0016055	Wnt signaling pathway	1.36177
GO:0198738	cell-cell signaling by wnt	1.36177
GO:0050801	ion homeostasis	1.3598
GO:0098771	inorganic ion homeostasis	1.3598
GO:0072521	purine-containing compound metabolic pro...	1.3594
GO:0050878	regulation of body fluid levels	1.35574
GO:0006605	protein targeting	1.3525
GO:0051960	regulation of nervous system development	1.35228
GO:1902806	regulation of cell cycle G1/S phase tran...	1.35058
GO:1990778	protein localization to cell periphery	1.34861
GO:0007005	mitochondrion organization	1.34774
GO:0051301	cell division	1.34519
GO:0023061	signal release	1.34258
GO:0055080	cation homeostasis	1.34149
GO:0031334	positive regulation of protein-containin...	1.33935
GO:0042060	wound healing	1.33546
GO:0098813	nuclear chromosome segregation	1.33313
GO:0006816	calcium ion transport	1.33226
GO:2000045	regulation of G1/S transition of mitotic...	1.33226
GO:0019221	cytokine-mediated signaling pathway	1.3303
GO:0032970	regulation of actin filament-based proce...	1.32943
GO:0009166	nucleotide catabolic process	1.32649
GO:1901292	nucleoside phosphate catabolic process	1.32649
GO:0099177	regulation of trans-synaptic signaling	1.3219
GO:0050804	modulation of chemical synaptic transmis...	1.3219
GO:0003013	circulatory system process	1.31801
GO:0006163	purine nucleotide metabolic process	1.30962
GO:0048732	gland development	1.30769
GO:0031667	response to nutrient levels	1.29882
GO:0006397	mRNA processing	1.29559
GO:0043434	response to peptide hormone	1.29366
GO:0009259	ribonucleotide metabolic process	1.2913
GO:0019693	ribose phosphate metabolic process	1.2913
GO:0009150	purine ribonucleotide metabolic process	1.2913
GO:0048638	regulation of developmental growth	1.2885
GO:0052547	regulation of peptidase activity	1.28654
GO:1901342	regulation of vasculature development	1.28614
GO:0007160	cell-matrix adhesion	1.28335
GO:0033674	positive regulation of kinase activity	1.28051
GO:0022407	regulation of cell-cell adhesion	1.27448
GO:0045765	regulation of angiogenesis	1.26782
GO:0043269	regulation of ion transport	1.26735
GO:0008015	blood circulation	1.26306
GO:0031346	positive regulation of cell projection o...	1.26266
GO:0002250	adaptive immune response	1.25983
GO:0019692	deoxyribose phosphate metabolic process	1.25838
GO:0072527	pyrimidine-containing compound metabolic...	1.25838
GO:0009262	deoxyribonucleotide metabolic process	1.25838
GO:0009394	2'-deoxyribonucleotide metabolic process	1.25838
GO:0052548	regulation of endopeptidase activity	1.24991
GO:0050778	positive regulation of immune response	1.24991
GO:0009314	response to radiation	1.24904
GO:0050767	regulation of neurogenesis	1.24238
GO:0008380	RNA splicing	1.24064
GO:0061564	axon development	1.24046
GO:0009264	deoxyribonucleotide catabolic process	1.24007
GO:0006244	pyrimidine nucleotide catabolic process	1.24007
GO:0009223	pyrimidine deoxyribonucleotide catabolic...	1.24007
GO:0006220	pyrimidine nucleotide metabolic process	1.24007
GO:0072529	pyrimidine-containing compound catabolic...	1.24007
GO:0009219	pyrimidine deoxyribonucleotide metabolic...	1.24007
GO:0046386	deoxyribose phosphate catabolic process	1.24007
GO:0072659	protein localization to plasma membrane	1.23872
GO:0050863	regulation of T cell activation	1.23785
GO:1903706	regulation of hemopoiesis	1.23356
GO:1903311	regulation of mRNA metabolic process	1.23032
GO:0051054	positive regulation of DNA metabolic pro...	1.22556
GO:0032956	regulation of actin cytoskeleton organiz...	1.22469
GO:0060537	muscle tissue development	1.22127
GO:1904951	positive regulation of establishment of ...	1.21866
GO:0042063	gliogenesis	1.21804
GO:0000070	mitotic sister chromatid segregation	1.21008
GO:0000819	sister chromatid segregation	1.21008
GO:0033044	regulation of chromosome organization	1.21008
GO:0009895	negative regulation of catabolic process	1.20812
GO:0044282	small molecule catabolic process	1.20725
GO:0009131	pyrimidine nucleoside monophosphate cata...	1.20344
GO:0046078	dUMP metabolic process	1.20344
GO:0009125	nucleoside monophosphate catabolic proce...	1.20344
GO:0009178	pyrimidine deoxyribonucleoside monophosp...	1.20344
GO:0009129	pyrimidine nucleoside monophosphate meta...	1.20344
GO:0009176	pyrimidine deoxyribonucleoside monophosp...	1.20344
GO:0046079	dUMP catabolic process	1.20344
GO:0009162	deoxyribonucleoside monophosphate metabo...	1.20344
GO:0009159	deoxyribonucleoside monophosphate catabo...	1.20344
GO:0051222	positive regulation of protein transport	1.20035
GO:0010810	regulation of cell-substrate adhesion	1.19798
GO:1901615	organic hydroxy compound metabolic proce...	1.19496
GO:2000113	negative regulation of cellular macromol...	1.19456
GO:0016053	organic acid biosynthetic process	1.19409
GO:0046394	carboxylic acid biosynthetic process	1.19409
GO:0016052	carbohydrate catabolic process	1.19369
GO:0045860	positive regulation of protein kinase ac...	1.18893
GO:0042326	negative regulation of phosphorylation	1.18551
GO:0007409	axonogenesis	1.18551
GO:1901137	carbohydrate derivative biosynthetic pro...	1.17381
GO:0030111	regulation of Wnt signaling pathway	1.17062
GO:0006873	cellular ion homeostasis	1.16865
GO:0071496	cellular response to external stimulus	1.16825
GO:0007162	negative regulation of cell adhesion	1.16651
GO:0045017	glycerolipid biosynthetic process	1.16459
GO:0001667	ameboidal-type cell migration	1.16436
GO:0001101	response to acid chemical	1.15532
GO:0071229	cellular response to acid chemical	1.15532
GO:0003002	regionalization	1.15509
GO:0016197	endosomal transport	1.15509
GO:0007249	I-kappaB kinase/NF-kappaB signaling	1.1523
GO:0051258	protein polymerization	1.1508
GO:0030003	cellular cation homeostasis	1.15033
GO:0050808	synapse organization	1.15033
GO:0051098	regulation of binding	1.14801
GO:0043410	positive regulation of MAPK cascade	1.14088
GO:0032535	regulation of cellular component size	1.14088
GO:0008202	steroid metabolic process	1.13827
GO:0002237	response to molecule of bacterial origin	1.13572
GO:0006302	double-strand break repair	1.13398
GO:0010586	miRNA metabolic process	1.13358
GO:0071692	protein localization to extracellular re...	1.13311
GO:0021700	developmental maturation	1.13224
GO:1902905	positive regulation of supramolecular fi...	1.12472
GO:0051495	positive regulation of cytoskeleton orga...	1.12472
GO:0050867	positive regulation of cell activation	1.12083
GO:0050900	leukocyte migration	1.11909
GO:0045333	cellular respiration	1.11806
GO:0070507	regulation of microtubule cytoskeleton o...	1.11614
GO:2001020	regulation of response to DNA damage sti...	1.11567
GO:0055065	metal ion homeostasis	1.11457
GO:0045861	negative regulation of proteolysis	1.1137
GO:0010817	regulation of hormone levels	1.11283
GO:0030522	intracellular receptor signaling pathway	1.10854
GO:0007265	Ras protein signal transduction	1.10854
GO:0006979	response to oxidative stress	1.10854
GO:0048588	developmental cell growth	1.10338
GO:0002696	positive regulation of leukocyte activat...	1.10251
GO:0031668	cellular response to extracellular stimu...	1.09499
GO:0050727	regulation of inflammatory response	1.09197
GO:0034249	negative regulation of cellular amide me...	1.0907
GO:0034762	regulation of transmembrane transport	1.09023
GO:0051651	maintenance of location in cell	1.08983
GO:0006109	regulation of carbohydrate metabolic pro...	1.08467
GO:0051251	positive regulation of lymphocyte activa...	1.0842
GO:0010038	response to metal ion	1.08136
GO:0051348	negative regulation of transferase activ...	1.07991
GO:0032496	response to lipopolysaccharide	1.06762
GO:0071383	cellular response to steroid hormone sti...	1.06675
GO:0009306	protein secretion	1.06501
GO:0035592	establishment of protein localization to...	1.06501
GO:0044262	cellular carbohydrate metabolic process	1.06159
GO:0042593	glucose homeostasis	1.05985
GO:0033500	carbohydrate homeostasis	1.05985
GO:0045732	positive regulation of protein catabolic...	1.05836
GO:0016570	histone modification	1.05766
GO:0022412	cellular process involved in reproductio...	1.05447
GO:0097191	extrinsic apoptotic signaling pathway	1.05273
GO:0045185	maintenance of protein location	1.05233
GO:1902105	regulation of leukocyte differentiation	1.04844
GO:0006282	regulation of DNA repair	1.04757
GO:0070997	neuron death	1.04647
GO:0045216	cell-cell junction organization	1.04004
GO:0006631	fatty acid metabolic process	1.03957
GO:0006887	exocytosis	1.0372
GO:0044403	biological process involved in symbiotic...	1.03615
GO:0072330	monocarboxylic acid biosynthetic process	1.03441
GO:0032984	protein-containing complex disassembly	1.03012
GO:0043467	regulation of generation of precursor me...	1.02972
GO:0019058	viral life cycle	1.02386
GO:0071216	cellular response to biotic stimulus	1.02067
GO:0006354	DNA-templated transcription elongation	1.01609
GO:0009060	aerobic respiration	1.01333
GO:1903037	regulation of leukocyte cell-cell adhesi...	1.01093
GO:0007018	microtubule-based movement	1.00984
GO:0032271	regulation of protein polymerization	1.00944
GO:0019216	regulation of lipid metabolic process	1.00897
GO:0002683	negative regulation of immune system pro...	1.00294
GO:0040029	epigenetic regulation of gene expression	0.998649
GO:1901653	cellular response to peptide	0.998649
GO:0051091	positive regulation of DNA-binding trans...	0.997778
GO:0018205	peptidyl-lysine modification	0.996683
GO:0050673	epithelial cell proliferation	0.995813
GO:0043433	negative regulation of DNA-binding trans...	0.993489
GO:0019827	stem cell population maintenance	0.992619
GO:0098727	maintenance of cell number	0.992619
GO:2001022	positive regulation of response to DNA d...	0.992619
GO:1903532	positive regulation of secretion by cell	0.989383
GO:0051047	positive regulation of secretion	0.989383
GO:0031032	actomyosin structure organization	0.986589
GO:0060326	cell chemotaxis	0.984623
GO:0010959	regulation of metal ion transport	0.984623
GO:0010506	regulation of autophagy	0.980333
GO:0022409	positive regulation of cell-cell adhesio...	0.979463
GO:0042391	regulation of membrane potential	0.977497
GO:0043547	positive regulation of GTPase activity	0.976227
GO:0030031	cell projection assembly	0.975531
GO:0120031	plasma membrane bounded cell projection ...	0.975531
GO:0006694	steroid biosynthetic process	0.973433
GO:0003012	muscle system process	0.973207
GO:0017148	negative regulation of translation	0.972808
GO:0006401	RNA catabolic process	0.971938
GO:0032386	regulation of intracellular transport	0.967177
GO:0061458	reproductive system development	0.967177
GO:0043122	regulation of I-kappaB kinase/NF-kappaB ...	0.967177
GO:0048608	reproductive structure development	0.967177
GO:0110053	regulation of actin filament organizatio...	0.966307
GO:0050953	sensory perception of light stimulus	0.966307
GO:0007601	visual perception	0.966307
GO:0048568	embryonic organ development	0.965211
GO:0002764	immune response-regulating signaling pat...	0.960051
GO:0006403	RNA localization	0.959652
GO:1901214	regulation of neuron death	0.954892
GO:0032259	methylation	0.954892
GO:0015850	organic hydroxy compound transport	0.954021
GO:0006402	mRNA catabolic process	0.953622
GO:0140546	defense response to symbiont	0.953151
GO:0051607	defense response to virus	0.953151
GO:0002009	morphogenesis of an epithelium	0.946896
GO:0010720	positive regulation of cell development	0.946496
GO:0030099	myeloid cell differentiation	0.943702
GO:0046474	glycerophospholipid biosynthetic process	0.942832
GO:0045739	positive regulation of DNA repair	0.942832
GO:0008654	phospholipid biosynthetic process	0.942832
GO:0007034	vacuolar transport	0.941336
GO:0009410	response to xenobiotic stimulus	0.940866
GO:0043414	macromolecule methylation	0.936576
GO:0043487	regulation of RNA stability	0.935306
GO:0034504	protein localization to nucleus	0.93334
GO:0050890	cognition	0.931416
GO:0071375	cellular response to peptide hormone sti...	0.930546
GO:0090150	establishment of protein localization to...	0.929676
GO:0051962	positive regulation of nervous system de...	0.928181
GO:0045619	regulation of lymphocyte differentiation	0.925386
GO:0090130	tissue migration	0.92342
GO:0006875	cellular metal ion homeostasis	0.92342
GO:0090132	epithelium migration	0.92342
GO:0010631	epithelial cell migration	0.92342
GO:0016311	dephosphorylation	0.92168
GO:0051983	regulation of chromosome segregation	0.919356
GO:0033045	regulation of sister chromatid segregati...	0.919356
GO:0010821	regulation of mitochondrion organization	0.918486
GO:0043488	regulation of mRNA stability	0.916991
GO:0061013	regulation of mRNA catabolic process	0.916991
GO:0001659	temperature homeostasis	0.91652
GO:0043588	skin development	0.9131
GO:0060041	retina development in camera-type eye	0.91049
GO:1903050	regulation of proteolysis involved in pr...	0.908995
GO:2000779	regulation of double-strand break repair	0.9062
GO:0061572	actin filament bundle organization	0.9062
GO:0051017	actin filament bundle assembly	0.9062
GO:0051304	chromosome separation	0.90104
GO:0008544	epidermis development	0.900815
GO:0045023	G0 to G1 transition	0.90017
GO:0070316	regulation of G0 to G1 transition	0.90017
GO:0007548	sex differentiation	0.899074
GO:0001933	negative regulation of protein phosphory...	0.894785
GO:0042692	muscle cell differentiation	0.893915
GO:0090287	regulation of cellular response to growt...	0.891549
GO:0061136	regulation of proteasomal protein catabo...	0.890679
GO:0070588	calcium ion transmembrane transport	0.888755
GO:0062197	cellular response to chemical stress	0.886789
GO:0072507	divalent inorganic cation homeostasis	0.881629
GO:0001655	urogenital system development	0.881629
GO:0030100	regulation of endocytosis	0.880759
GO:1990845	adaptive thermogenesis	0.879889
GO:0050777	negative regulation of immune response	0.879889
GO:0045165	cell fate commitment	0.878394
GO:0071214	cellular response to abiotic stimulus	0.877523
GO:0000375	RNA splicing, via transesterification re...	0.877523
GO:0104004	cellular response to environmental stimu...	0.877523
GO:2001234	negative regulation of apoptotic signali...	0.876469
GO:0031330	negative regulation of cellular cataboli...	0.875599
GO:0055088	lipid homeostasis	0.875599
GO:0006520	cellular amino acid metabolic process	0.873633
GO:0050769	positive regulation of neurogenesis	0.873234
GO:0051648	vesicle localization	0.872364
GO:0098876	vesicle-mediated transport to the plasma...	0.872364
GO:0051650	establishment of vesicle localization	0.872364
GO:0034976	response to endoplasmic reticulum stress	0.867603
GO:1902115	regulation of organelle assembly	0.862443
GO:0009416	response to light stimulus	0.862443
GO:0008037	cell recognition	0.861573
GO:0033673	negative regulation of kinase activity	0.858153
GO:0051402	neuron apoptotic process	0.855317
GO:0043405	regulation of MAP kinase activity	0.854048
GO:0010811	positive regulation of cell-substrate ad...	0.853178
GO:1903708	positive regulation of hemopoiesis	0.852124
GO:1902107	positive regulation of leukocyte differe...	0.852124
GO:1905818	regulation of chromosome separation	0.851253
GO:0006289	nucleotide-excision repair	0.851253
GO:0051306	mitotic sister chromatid separation	0.851253
GO:0007091	metaphase/anaphase transition of mitotic...	0.851253
GO:0010965	regulation of mitotic sister chromatid s...	0.851253
GO:0030071	regulation of mitotic metaphase/anaphase...	0.851253
GO:0044784	metaphase/anaphase transition of cell cy...	0.851253
GO:1902099	regulation of metaphase/anaphase transit...	0.851253
GO:0010639	negative regulation of organelle organiz...	0.850158
GO:0030705	cytoskeleton-dependent intracellular tra...	0.849287
GO:0002181	cytoplasmic translation	0.848888
GO:0055074	calcium ion homeostasis	0.844998
GO:0045927	positive regulation of growth	0.844998
GO:0032102	negative regulation of response to exter...	0.844998
GO:0060560	developmental growth involved in morphog...	0.844998
GO:0007611	learning or memory	0.844998
GO:0021543	pallium development	0.844128
GO:0043470	regulation of carbohydrate catabolic pro...	0.843728
GO:0001819	positive regulation of cytokine producti...	0.843032
GO:0045787	positive regulation of cell cycle	0.839838
GO:0071559	response to transforming growth factor b...	0.838968
GO:0071560	cellular response to transforming growth...	0.838968
GO:2000781	positive regulation of double-strand bre...	0.838098
GO:0022613	ribonucleoprotein complex biogenesis	0.837002
GO:0009141	nucleoside triphosphate metabolic proces...	0.836602
GO:0009199	ribonucleoside triphosphate metabolic pr...	0.836602
GO:0009144	purine nucleoside triphosphate metabolic...	0.836602
GO:0046034	ATP metabolic process	0.836602
GO:0009205	purine ribonucleoside triphosphate metab...	0.836602
GO:2000058	regulation of ubiquitin-dependent protei...	0.835732
GO:0001505	regulation of neurotransmitter levels	0.830972
GO:0016236	macroautophagy	0.828607
GO:0031345	negative regulation of cell projection o...	0.826682
GO:0045137	development of primary sexual characteri...	0.825812
GO:0008406	gonad development	0.825812
GO:0051924	regulation of calcium ion transport	0.824942
GO:0018212	peptidyl-tyrosine modification	0.823846
GO:0006820	anion transport	0.823846
GO:0019080	viral gene expression	0.820652
GO:0009755	hormone-mediated signaling pathway	0.818686
GO:0032103	positive regulation of response to exter...	0.818686
GO:0032434	regulation of proteasomal ubiquitin-depe...	0.817417
GO:0007043	cell-cell junction assembly	0.817417
GO:0097696	receptor signaling pathway via STAT	0.816547
GO:0007259	receptor signaling pathway via JAK-STAT	0.816547
GO:0007178	transmembrane receptor protein serine/th...	0.813526
GO:0002253	activation of immune response	0.813526
GO:0072503	cellular divalent inorganic cation homeo...	0.813526
GO:0033157	regulation of intracellular protein tran...	0.812656
GO:0048872	homeostasis of number of cells	0.812656
GO:0106106	cold-induced thermogenesis	0.811786
GO:0120161	regulation of cold-induced thermogenesis	0.811786
GO:0001818	negative regulation of cytokine producti...	0.809237
GO:0031647	regulation of protein stability	0.807496
GO:0046890	regulation of lipid biosynthetic process	0.807496
GO:0097529	myeloid leukocyte migration	0.805756
GO:0002685	regulation of leukocyte migration	0.805756
GO:0018108	peptidyl-tyrosine phosphorylation	0.80553
GO:0007219	Notch signaling pathway	0.805131
GO:0007041	lysosomal transport	0.805131
GO:0071222	cellular response to lipopolysaccharide	0.803207
GO:0071219	cellular response to molecule of bacteri...	0.803207
GO:0043542	endothelial cell migration	0.80037
GO:0005996	monosaccharide metabolic process	0.80037
GO:0002697	regulation of immune effector process	0.7995
GO:0090630	activation of GTPase activity	0.798231
GO:2000116	regulation of cysteine-type endopeptidas...	0.795211
GO:0031023	microtubule organizing center organizati...	0.794811
GO:0048705	skeletal system morphogenesis	0.79434
GO:1990138	neuron projection extension	0.790051
GO:0045580	regulation of T cell differentiation	0.789181
GO:2001242	regulation of intrinsic apoptotic signal...	0.784021
GO:0045621	positive regulation of lymphocyte differ...	0.784021
GO:0043149	stress fiber assembly	0.783151
GO:0030038	contractile actin filament bundle assemb...	0.783151
GO:0000209	protein polyubiquitination	0.782925
GO:0060249	anatomical structure homeostasis	0.782055
GO:1901888	regulation of cell junction assembly	0.781185
GO:0072001	renal system development	0.776895
GO:0043281	regulation of cysteine-type endopeptidas...	0.776895
GO:0006874	cellular calcium ion homeostasis	0.776895
GO:0060348	bone development	0.771735
GO:0007517	muscle organ development	0.771735
GO:0051100	negative regulation of binding	0.770865
GO:2000036	regulation of stem cell population maint...	0.769995
GO:0071887	leukocyte apoptotic process	0.769995
GO:0007568	aging	0.769995
GO:0071230	cellular response to amino acid stimulus	0.769125
GO:0043200	response to amino acid	0.769125
GO:0009135	purine nucleoside diphosphate metabolic ...	0.7685
GO:0009132	nucleoside diphosphate metabolic process	0.7685
GO:0009179	purine ribonucleoside diphosphate metabo...	0.7685
GO:0009185	ribonucleoside diphosphate metabolic pro...	0.7685
GO:1903052	positive regulation of proteolysis invol...	0.76763
GO:2000819	regulation of nucleotide-excision repair	0.764835
GO:0016042	lipid catabolic process	0.764609
GO:0019318	hexose metabolic process	0.763739
GO:0043523	regulation of neuron apoptotic process	0.763739
GO:0051604	protein maturation	0.763739
GO:0031623	receptor internalization	0.76334
GO:0072665	protein localization to vacuole	0.76247
GO:1902600	proton transmembrane transport	0.7616
GO:0042180	cellular ketone metabolic process	0.758579
GO:0000302	response to reactive oxygen species	0.757709
GO:0061448	connective tissue development	0.757709
GO:0007229	integrin-mediated signaling pathway	0.757709
GO:0099003	vesicle-mediated transport in synapse	0.757709
GO:0015931	nucleobase-containing compound transport	0.755344
GO:0055001	muscle cell development	0.752549
GO:1903039	positive regulation of leukocyte cell-ce...	0.752549
GO:0050678	regulation of epithelial cell proliferat...	0.750583
GO:0021953	central nervous system neuron differenti...	0.750184
GO:0022604	regulation of cell morphogenesis	0.749713
GO:2000060	positive regulation of ubiquitin-depende...	0.749314
GO:2000181	negative regulation of blood vessel morp...	0.749314
GO:1901800	positive regulation of proteasomal prote...	0.749314
GO:0022900	electron transport chain	0.749314
GO:0016525	negative regulation of angiogenesis	0.749314
GO:1901343	negative regulation of vasculature devel...	0.749314
GO:0070371	ERK1 and ERK2 cascade	0.746294
GO:0007281	germ cell development	0.745424
GO:0034599	cellular response to oxidative stress	0.745424
GO:0032409	regulation of transporter activity	0.745424
GO:0007098	centrosome cycle	0.745024
GO:0032507	maintenance of protein location in cell	0.744154
GO:0051146	striated muscle cell differentiation	0.739394
GO:0043123	positive regulation of I-kappaB kinase/N...	0.739394
GO:0051216	cartilage development	0.739394
GO:0001503	ossification	0.738298
GO:0006310	DNA recombination	0.737428
GO:0099111	microtubule-based transport	0.732268
GO:0070482	response to oxygen levels	0.732268
GO:0006090	pyruvate metabolic process	0.731868
GO:1903313	positive regulation of mRNA metabolic pr...	0.731868
GO:0032436	positive regulation of proteasomal ubiqu...	0.730998
GO:0070372	regulation of ERK1 and ERK2 cascade	0.727978
GO:0048511	rhythmic process	0.727108
GO:0048193	Golgi vesicle transport	0.727108
GO:0043270	positive regulation of ion transport	0.726238
GO:0030595	leukocyte chemotaxis	0.725368
GO:0002263	cell activation involved in immune respo...	0.724272
GO:0006469	negative regulation of protein kinase ac...	0.721948
GO:0007009	plasma membrane organization	0.721948
GO:0030307	positive regulation of cell growth	0.721948
GO:0048738	cardiac muscle tissue development	0.721948
GO:0014706	striated muscle tissue development	0.721948
GO:0008361	regulation of cell size	0.721948
GO:0032868	response to insulin	0.721948
GO:0010466	negative regulation of peptidase activit...	0.719112
GO:0010951	negative regulation of endopeptidase act...	0.719112
GO:0050657	nucleic acid transport	0.718713
GO:0051236	establishment of RNA localization	0.718713
GO:0050658	RNA transport	0.718713
GO:0007411	axon guidance	0.716788
GO:0010977	negative regulation of neuron projection...	0.716788
GO:0097485	neuron projection guidance	0.716788
GO:1903320	regulation of protein modification by sm...	0.716788
GO:0071824	protein-DNA complex subunit organization	0.715918
GO:0034470	ncRNA processing	0.714822
GO:0009100	glycoprotein metabolic process	0.713952
GO:0036293	response to decreased oxygen levels	0.713952
GO:0002831	regulation of response to biotic stimulu...	0.713952
GO:0006757	ATP generation from ADP	0.713553
GO:0046031	ADP metabolic process	0.713553
GO:0006096	glycolytic process	0.713553
GO:0046939	nucleotide phosphorylation	0.713553
GO:0006165	nucleoside diphosphate phosphorylation	0.713553
GO:0007032	endosome organization	0.713553
GO:0097006	regulation of plasma lipoprotein particl...	0.712683
GO:0009914	hormone transport	0.707922
GO:0006836	neurotransmitter transport	0.707922
GO:0016054	organic acid catabolic process	0.707922
GO:2001235	positive regulation of apoptotic signali...	0.707052
GO:0071674	mononuclear cell migration	0.706182
GO:0002366	leukocyte activation involved in immune ...	0.705956
GO:0002443	leukocyte mediated immunity	0.705956
GO:1902850	microtubule cytoskeleton organization in...	0.703632
GO:1901617	organic hydroxy compound biosynthetic pr...	0.702762
GO:0050870	positive regulation of T cell activation	0.702762
GO:0021987	cerebral cortex development	0.702762
GO:0008637	apoptotic mitochondrial changes	0.701892
GO:0034765	regulation of ion transmembrane transpor...	0.700796
GO:0010822	positive regulation of mitochondrion org...	0.696732
GO:0045444	fat cell differentiation	0.696507
GO:0001666	response to hypoxia	0.695636
GO:0002460	adaptive immune response based on somati...	0.695636
GO:0018209	peptidyl-serine modification	0.695636
GO:0010970	transport along microtubule	0.695636
GO:0061157	mRNA destabilization	0.695237
GO:0050779	RNA destabilization	0.695237
GO:0061014	positive regulation of mRNA catabolic pr...	0.695237
GO:0006006	glucose metabolic process	0.690477
GO:0001894	tissue homeostasis	0.690477
GO:0046879	hormone secretion	0.689607
GO:0006633	fatty acid biosynthetic process	0.689607
GO:0010948	negative regulation of cell cycle proces...	0.689607
GO:0001890	placenta development	0.689607
GO:0015918	sterol transport	0.689607
GO:0099504	synaptic vesicle cycle	0.689607
GO:0010001	glial cell differentiation	0.687241
GO:0051053	negative regulation of DNA metabolic pro...	0.684447
GO:0008630	intrinsic apoptotic signaling pathway in...	0.684447
GO:0035264	multicellular organism growth	0.684447
GO:0048562	embryonic organ morphogenesis	0.682481
GO:0009953	dorsal/ventral pattern formation	0.681211
GO:0018105	peptidyl-serine phosphorylation	0.677321
GO:0038127	ERBB signaling pathway	0.677321
GO:0060070	canonical Wnt signaling pathway	0.677321
GO:0031960	response to corticosteroid	0.672161
GO:1905475	regulation of protein localization to me...	0.671291
GO:0006839	mitochondrial transport	0.671291
GO:0010675	regulation of cellular carbohydrate meta...	0.667001
GO:2000106	regulation of leukocyte apoptotic proces...	0.665261
GO:0016358	dendrite development	0.664165
GO:0010976	positive regulation of neuron projection...	0.663766
GO:0034612	response to tumor necrosis factor	0.659005
GO:0007051	spindle organization	0.659005
GO:0060485	mesenchyme development	0.659005
GO:0002768	immune response-regulating cell surface ...	0.659005
GO:1903578	regulation of ATP metabolic process	0.658606
GO:0006140	regulation of nucleotide metabolic proce...	0.658606
GO:1900542	regulation of purine nucleotide metaboli...	0.658606
GO:0051384	response to glucocorticoid	0.653845
GO:0019932	second-messenger-mediated signaling	0.653845
GO:0006997	nucleus organization	0.653845
GO:0099565	chemical synaptic transmission, postsyna...	0.652975
GO:0060079	excitatory postsynaptic potential	0.652975
GO:0042886	amide transport	0.652975
GO:0060078	regulation of postsynaptic membrane pote...	0.652975
GO:1901988	negative regulation of cell cycle phase ...	0.652975
GO:0051028	mRNA transport	0.65061
GO:0045445	myoblast differentiation	0.647815
GO:0045582	positive regulation of T cell differenti...	0.647815
GO:0006066	alcohol metabolic process	0.645849
GO:0009566	fertilization	0.64545
GO:0043401	steroid hormone mediated signaling pathw...	0.64069
GO:0002757	immune response-activating signal transd...	0.64069
GO:0010721	negative regulation of cell development	0.64069
GO:0060828	regulation of canonical Wnt signaling pa...	0.64069
GO:0031669	cellular response to nutrient levels	0.64069
GO:0002429	immune response-activating cell surface ...	0.64069
GO:0006110	regulation of glycolytic process	0.64029
GO:0046395	carboxylic acid catabolic process	0.639819
GO:0007599	hemostasis	0.639819
GO:2001236	regulation of extrinsic apoptotic signal...	0.639819
GO:0010952	positive regulation of peptidase activit...	0.63553
GO:0007369	gastrulation	0.63553
GO:0042594	response to starvation	0.63466
GO:0032388	positive regulation of intracellular tra...	0.63466
GO:0002062	chondrocyte differentiation	0.63466
GO:0009743	response to carbohydrate	0.63466
GO:0070828	heterochromatin organization	0.63466
GO:0060562	epithelial tube morphogenesis	0.632694
GO:0017157	regulation of exocytosis	0.632294
GO:0046631	alpha-beta T cell activation	0.632294
GO:2000628	regulation of miRNA metabolic process	0.6295
GO:0045661	regulation of myoblast differentiation	0.6295
GO:0044706	multi-multicellular organism process	0.627534
GO:0009101	glycoprotein biosynthetic process	0.627534
GO:0044703	multi-organism reproductive process	0.627534
GO:0040013	negative regulation of locomotion	0.627534
GO:0007565	female pregnancy	0.627534
GO:0090257	regulation of muscle system process	0.627534
GO:0031109	microtubule polymerization or depolymeri...	0.627134
GO:0007338	single fertilization	0.627134
GO:0043162	ubiquitin-dependent protein catabolic pr...	0.627134
GO:0051701	biological process involved in interacti...	0.623244
GO:0003015	heart process	0.622374
GO:0045664	regulation of neuron differentiation	0.622374
GO:0007163	establishment or maintenance of cell pol...	0.622374
GO:0031348	negative regulation of defense response	0.622374
GO:0097530	granulocyte migration	0.620634
GO:0006275	regulation of DNA replication	0.620634
GO:0001704	formation of primary germ layer	0.617214
GO:0007179	transforming growth factor beta receptor...	0.617214
GO:0002687	positive regulation of leukocyte migrati...	0.615474
GO:0032231	regulation of actin filament bundle asse...	0.615474
GO:0006909	phagocytosis	0.615248
GO:1904062	regulation of cation transmembrane trans...	0.614378
GO:0007585	respiratory gaseous exchange by respirat...	0.613979
GO:2001057	reactive nitrogen species metabolic proc...	0.613109
GO:0006809	nitric oxide biosynthetic process	0.613109
GO:0021544	subpallium development	0.613109
GO:0046209	nitric oxide metabolic process	0.613109
GO:0045663	positive regulation of myoblast differen...	0.611184
GO:1902893	regulation of miRNA transcription	0.611184
GO:0061614	miRNA transcription	0.611184
GO:0002274	myeloid leukocyte activation	0.610088
GO:0007173	epidermal growth factor receptor signali...	0.609218
GO:0050803	regulation of synapse structure or activ...	0.609218
GO:0050807	regulation of synapse organization	0.609218
GO:0090148	membrane fission	0.608819
GO:0071985	multivesicular body sorting pathway	0.608819
GO:0045324	late endosome to vacuole transport	0.608819
GO:0036257	multivesicular body organization	0.608819
GO:0046785	microtubule polymerization	0.608819
GO:0036258	multivesicular body assembly	0.608819
GO:0032509	endosome transport via multivesicular bo...	0.608819
GO:0030178	negative regulation of Wnt signaling pat...	0.608348
GO:0061462	protein localization to lysosome	0.607949
GO:0071356	cellular response to tumor necrosis fact...	0.604058
GO:0008088	axo-dendritic transport	0.604058
GO:0060047	heart contraction	0.604058
GO:0030518	intracellular steroid hormone receptor s...	0.604058
GO:0050708	regulation of protein secretion	0.603188
GO:0031644	regulation of nervous system process	0.603188
GO:0060759	regulation of response to cytokine stimu...	0.598898
GO:0001959	regulation of cytokine-mediated signalin...	0.598898
GO:0032869	cellular response to insulin stimulus	0.598898
GO:0010950	positive regulation of endopeptidase act...	0.598898
GO:0042982	amyloid precursor protein metabolic proc...	0.598028
GO:0045055	regulated exocytosis	0.596062
GO:0060491	regulation of cell projection assembly	0.596062
GO:0120032	regulation of plasma membrane bounded ce...	0.596062
GO:0048010	vascular endothelial growth factor recep...	0.595663
GO:0022898	regulation of transmembrane transporter ...	0.590903
GO:0009612	response to mechanical stimulus	0.590903
GO:0072666	establishment of protein localization to...	0.590503
GO:0031110	regulation of microtubule polymerization...	0.590503
GO:0031113	regulation of microtubule polymerization	0.590503
GO:0070661	leukocyte proliferation	0.590032
GO:0009636	response to toxic substance	0.590032
GO:0007596	blood coagulation	0.590032
GO:0050817	coagulation	0.590032
GO:0035303	regulation of dephosphorylation	0.589162
GO:0044782	cilium organization	0.588066
GO:0051321	meiotic cell cycle	0.586613
GO:0050954	sensory perception of mechanical stimulu...	0.586613
GO:0042476	odontogenesis	0.586613
GO:0007052	mitotic spindle organization	0.585743
GO:0046661	male sex differentiation	0.585743
GO:0010565	regulation of cellular ketone metabolic ...	0.585743
GO:0001952	regulation of cell-matrix adhesion	0.584873
GO:0007269	neurotransmitter secretion	0.584873
GO:0007006	mitochondrial membrane organization	0.584873
GO:0099643	signal release from synapse	0.584873
GO:0048640	negative regulation of developmental gro...	0.584873
GO:1990266	neutrophil migration	0.584002
GO:0032273	positive regulation of protein polymeriz...	0.582507
GO:0014013	regulation of gliogenesis	0.582507
GO:0034250	positive regulation of cellular amide me...	0.580583
GO:2001056	positive regulation of cysteine-type end...	0.580583
GO:0042987	amyloid precursor protein catabolic proc...	0.579713
GO:0051492	regulation of stress fiber assembly	0.578843
GO:0110020	regulation of actomyosin structure organ...	0.578843
GO:0006959	humoral immune response	0.578617
GO:0006913	nucleocytoplasmic transport	0.578617
GO:0010632	regulation of epithelial cell migration	0.578617
GO:0009913	epidermal cell differentiation	0.578617
GO:0051169	nuclear transport	0.578617
GO:0002449	lymphocyte mediated immunity	0.577747
GO:1904892	regulation of receptor signaling pathway...	0.576477
GO:0046425	regulation of receptor signaling pathway...	0.576477
GO:0060541	respiratory system development	0.572587
GO:0015849	organic acid transport	0.572587
GO:0060173	limb development	0.572587
GO:0048736	appendage development	0.572587
GO:0021510	spinal cord development	0.572188
GO:0140053	mitochondrial gene expression	0.571717
GO:0070663	regulation of leukocyte proliferation	0.571717
GO:0062014	negative regulation of small molecule me...	0.567427
GO:0071902	positive regulation of protein serine/th...	0.567427
GO:0046546	development of primary male sexual chara...	0.567427
GO:0008584	male gonad development	0.567427
GO:0050920	regulation of chemotaxis	0.567427
GO:0015833	peptide transport	0.566557
GO:0009746	response to hexose	0.566557
GO:0055092	sterol homeostasis	0.566557
GO:0042632	cholesterol homeostasis	0.566557
GO:0072331	signal transduction by p53 class mediato...	0.566557
GO:0090316	positive regulation of intracellular pro...	0.566557
GO:0090398	cellular senescence	0.566557
GO:0034284	response to monosaccharide	0.566557
GO:0031929	TOR signaling	0.565687
GO:0042742	defense response to bacterium	0.565461
GO:0008593	regulation of Notch signaling pathway	0.564192
GO:0043280	positive regulation of cysteine-type end...	0.562267
GO:1905952	regulation of lipid localization	0.559431
GO:0016485	protein processing	0.559431
GO:0006119	oxidative phosphorylation	0.559032
GO:0120193	tight junction organization	0.559032
GO:0048854	brain morphogenesis	0.559032
GO:0048663	neuron fate commitment	0.559032
GO:0001822	kidney development	0.555141
GO:0044000	movement in host	0.555141
GO:0035265	organ growth	0.554271
GO:0050851	antigen receptor-mediated signaling path...	0.554271
GO:0046578	regulation of Ras protein signal transdu...	0.554271
GO:0016072	rRNA metabolic process	0.554271
GO:0003007	heart morphogenesis	0.554271
GO:1903522	regulation of blood circulation	0.554271
GO:0045834	positive regulation of lipid metabolic p...	0.549111
GO:0003407	neural retina development	0.548241
GO:0002790	peptide secretion	0.548241
GO:0009749	response to glucose	0.548241
GO:0000075	cell cycle checkpoint signaling	0.548241
GO:0030072	peptide hormone secretion	0.548241
GO:0008213	protein alkylation	0.547145
GO:0006479	protein methylation	0.547145
GO:0030902	hindbrain development	0.545876
GO:0014015	positive regulation of gliogenesis	0.545876
GO:0008277	regulation of G protein-coupled receptor...	0.543952
GO:0034728	nucleosome organization	0.543081
GO:0042770	signal transduction in response to DNA d...	0.543081
GO:0071241	cellular response to inorganic substance	0.541115
GO:0098656	anion transmembrane transport	0.541115
GO:1905954	positive regulation of lipid localizatio...	0.541115
GO:0002285	lymphocyte activation involved in immune...	0.541115
GO:0090596	sensory organ morphogenesis	0.541115
GO:0032511	late endosome to vacuole transport via m...	0.540716
GO:0001708	cell fate specification	0.540716
GO:1904893	negative regulation of receptor signalin...	0.539846
GO:0046426	negative regulation of receptor signalin...	0.539846
GO:0007605	sensory perception of sound	0.536826
GO:0007612	learning	0.535956
GO:0048515	spermatid differentiation	0.535956
GO:0007286	spermatid development	0.535956
GO:0061025	membrane fusion	0.535956
GO:0048762	mesenchymal cell differentiation	0.535956
GO:1901184	regulation of ERBB signaling pathway	0.535956
GO:0032543	mitochondrial translation	0.535085
GO:0045806	negative regulation of endocytosis	0.535085
GO:0010921	regulation of phosphatase activity	0.534215
GO:0060271	cilium assembly	0.533119
GO:0048675	axon extension	0.531666
GO:0030177	positive regulation of Wnt signaling pat...	0.530796
GO:0035270	endocrine system development	0.530796
GO:0008643	carbohydrate transport	0.530796
GO:0031396	regulation of protein ubiquitination	0.530796
GO:0072655	establishment of protein localization to...	0.529926
GO:0007589	body fluid secretion	0.529926
GO:0051928	positive regulation of calcium ion trans...	0.529926
GO:0070585	protein localization to mitochondrion	0.529926
GO:0015711	organic anion transport	0.52883
GO:0046632	alpha-beta T cell differentiation	0.52756
GO:0048008	platelet-derived growth factor receptor ...	0.52756
GO:0032456	endocytic recycling	0.52756
GO:1990542	mitochondrial transmembrane transport	0.524766
GO:0008154	actin polymerization or depolymerization	0.52367
GO:0050905	neuromuscular process	0.5228
GO:0032412	regulation of ion transmembrane transpor...	0.5228
GO:0007188	adenylate cyclase-modulating G protein-c...	0.5228
GO:0008217	regulation of blood pressure	0.5228
GO:0006623	protein targeting to vacuole	0.5224
GO:0046777	protein autophosphorylation	0.51764
GO:0033135	regulation of peptidyl-serine phosphoryl...	0.51764
GO:0048639	positive regulation of developmental gro...	0.51764
GO:0034341	response to interferon-gamma	0.51764
GO:0043500	muscle adaptation	0.51764
GO:0050852	T cell receptor signaling pathway	0.51764
GO:0033002	muscle cell proliferation	0.51764
GO:0045930	negative regulation of mitotic cell cycl...	0.51764
GO:0006638	neutral lipid metabolic process	0.51677
GO:0032943	mononuclear cell proliferation	0.51677
GO:0030168	platelet activation	0.51677
GO:0046651	lymphocyte proliferation	0.51677
GO:0006639	acylglycerol metabolic process	0.51677
GO:0046889	positive regulation of lipid biosyntheti...	0.51248
GO:0010906	regulation of glucose metabolic process	0.51248
GO:0007492	endoderm development	0.51248
GO:1903322	positive regulation of protein modificat...	0.51248
GO:0071322	cellular response to carbohydrate stimul...	0.51161
GO:0033363	secretory granule organization	0.51161
GO:0042771	intrinsic apoptotic signaling pathway in...	0.51161
GO:0030199	collagen fibril organization	0.51161
GO:1902459	positive regulation of stem cell populat...	0.51161
GO:0072332	intrinsic apoptotic signaling pathway by...	0.51161
GO:0032233	positive regulation of actin filament bu...	0.51074
GO:0051496	positive regulation of stress fiber asse...	0.51074
GO:0070830	bicellular tight junction assembly	0.509245
GO:0120192	tight junction assembly	0.509245
GO:0090288	negative regulation of cellular response...	0.509245
GO:0043297	apical junction assembly	0.509245
GO:0006936	muscle contraction	0.505354
GO:0030041	actin filament polymerization	0.505354
GO:0007189	adenylate cyclase-activating G protein-c...	0.504484
GO:0072522	purine-containing compound biosynthetic ...	0.504484
GO:0071248	cellular response to metal ion	0.504484
GO:0043457	regulation of cellular respiration	0.504085
GO:1904018	positive regulation of vasculature devel...	0.500194
GO:0045766	positive regulation of angiogenesis	0.500194
GO:0070374	positive regulation of ERK1 and ERK2 cas...	0.500194
GO:1905897	regulation of response to endoplasmic re...	0.499324
GO:0006892	post-Golgi vesicle-mediated transport	0.499324
GO:0098930	axonal transport	0.499324
GO:0046470	phosphatidylcholine metabolic process	0.499324
GO:0035107	appendage morphogenesis	0.499324
GO:0035108	limb morphogenesis	0.499324
GO:0090068	positive regulation of cell cycle proces...	0.499324
GO:0150115	cell-substrate junction organization	0.499324
GO:0045088	regulation of innate immune response	0.499324
GO:0010508	positive regulation of autophagy	0.499324
GO:0007044	cell-substrate junction assembly	0.499324
GO:0046660	female sex differentiation	0.499324
GO:0090559	regulation of membrane permeability	0.498454
GO:1905710	positive regulation of membrane permeabi...	0.498454
GO:0032944	regulation of mononuclear cell prolifera...	0.498454
GO:0050670	regulation of lymphocyte proliferation	0.498454
GO:0070227	lymphocyte apoptotic process	0.498454
GO:0071675	regulation of mononuclear cell migration	0.497584
GO:0045685	regulation of glial cell differentiation	0.496089
GO:0038061	NIK/NF-kappaB signaling	0.494164
GO:0062013	positive regulation of small molecule me...	0.494164
GO:0045912	negative regulation of carbohydrate meta...	0.494164
GO:0010677	negative regulation of cellular carbohyd...	0.494164
GO:1902895	positive regulation of miRNA transcripti...	0.493294
GO:2000630	positive regulation of miRNA metabolic p...	0.493294
GO:0000077	DNA damage checkpoint signaling	0.493294
GO:0031570	DNA integrity checkpoint signaling	0.493294
GO:0016571	histone methylation	0.492198
GO:0009165	nucleotide biosynthetic process	0.491328
GO:0001763	morphogenesis of a branching structure	0.491328
GO:0000398	mRNA splicing, via spliceosome	0.491328
GO:0000377	RNA splicing, via transesterification re...	0.491328
GO:1901293	nucleoside phosphate biosynthetic proces...	0.491328
GO:0003016	respiratory system process	0.490929
GO:0006470	protein dephosphorylation	0.490458
GO:0001764	neuron migration	0.486169
GO:0048592	eye morphogenesis	0.486169
GO:0048284	organelle fusion	0.486169
GO:0030324	lung development	0.486169
GO:0030323	respiratory tube development	0.486169
GO:0071826	ribonucleoprotein complex subunit organi...	0.486169
GO:0008016	regulation of heart contraction	0.486169
GO:2001257	regulation of cation channel activity	0.486169
GO:0021515	cell differentiation in spinal cord	0.485769
GO:0015748	organophosphate ester transport	0.481009
GO:0031333	negative regulation of protein-containin...	0.481009
GO:0045666	positive regulation of neuron differenti...	0.481009
GO:0120254	olefinic compound metabolic process	0.481009
GO:0021761	limbic system development	0.481009
GO:0048041	focal adhesion assembly	0.481009
GO:0001678	cellular glucose homeostasis	0.480139
GO:0032147	activation of protein kinase activity	0.480139
GO:0046902	regulation of mitochondrial membrane per...	0.480139
GO:0070231	T cell apoptotic process	0.480139
GO:0050714	positive regulation of protein secretion	0.480139
GO:0035794	positive regulation of mitochondrial mem...	0.480139
GO:0038065	collagen-activated signaling pathway	0.480139
GO:0046471	phosphatidylglycerol metabolic process	0.480139
GO:0048709	oligodendrocyte differentiation	0.477773
GO:0051606	detection of stimulus	0.475849
GO:0032986	protein-DNA complex disassembly	0.474979
GO:0006337	nucleosome disassembly	0.474979
GO:0031349	positive regulation of defense response	0.473883
GO:0048863	stem cell differentiation	0.473883
GO:0042113	B cell activation	0.473883
GO:2000146	negative regulation of cell motility	0.473013
GO:0042445	hormone metabolic process	0.473013
GO:0030336	negative regulation of cell migration	0.473013
GO:0048853	forebrain morphogenesis	0.472613
GO:0043328	protein transport to vacuole involved in...	0.472613
GO:0031116	positive regulation of microtubule polym...	0.472613
GO:0031112	positive regulation of microtubule polym...	0.472613
GO:0010324	membrane invagination	0.472613
GO:0022618	ribonucleoprotein complex assembly	0.467853
GO:1904375	regulation of protein localization to ce...	0.467853
GO:0042058	regulation of epidermal growth factor re...	0.467853
GO:0006906	vesicle fusion	0.467853
GO:0050866	negative regulation of cell activation	0.467853
GO:0030879	mammary gland development	0.467853
GO:0014896	muscle hypertrophy	0.467853
GO:0014897	striated muscle hypertrophy	0.467853
GO:0048706	embryonic skeletal system development	0.467853
GO:1901991	negative regulation of mitotic cell cycl...	0.467853
GO:0090174	organelle membrane fusion	0.467853
GO:0003300	cardiac muscle hypertrophy	0.467853
GO:0002065	columnar/cuboidal epithelial cell differ...	0.467853
GO:0030301	cholesterol transport	0.467853
GO:0007586	digestion	0.467853
GO:0007204	positive regulation of cytosolic calcium...	0.467853
GO:0006813	potassium ion transport	0.466983
GO:1901890	positive regulation of cell junction ass...	0.466983
GO:0071621	granulocyte chemotaxis	0.466983
GO:0031532	actin cytoskeleton reorganization	0.462693
GO:1901216	positive regulation of neuron death	0.462693
GO:0015914	phospholipid transport	0.462693
GO:0016051	carbohydrate biosynthetic process	0.462693
GO:0007631	feeding behavior	0.462693
GO:0030073	insulin secretion	0.461823
GO:1902686	mitochondrial outer membrane permeabiliz...	0.461823
GO:1902108	regulation of mitochondrial membrane per...	0.461823
GO:0044275	cellular carbohydrate catabolic process	0.461823
GO:0071326	cellular response to monosaccharide stim...	0.461823
GO:0071331	cellular response to hexose stimulus	0.461823
GO:0071333	cellular response to glucose stimulus	0.461823
GO:0070228	regulation of lymphocyte apoptotic proce...	0.461823
GO:0050821	protein stabilization	0.461823
GO:0038063	collagen-activated tyrosine kinase recep...	0.461823
GO:0071695	anatomical structure maturation	0.461823
GO:1902110	positive regulation of mitochondrial mem...	0.461823
GO:0048713	regulation of oligodendrocyte differenti...	0.459458
GO:0045428	regulation of nitric oxide biosynthetic ...	0.459458
GO:0080164	regulation of nitric oxide metabolic pro...	0.459458
GO:0097305	response to alcohol	0.455567
GO:0046942	carboxylic acid transport	0.455567
GO:1901605	alpha-amino acid metabolic process	0.455567
GO:0042254	ribosome biogenesis	0.455567
GO:0010594	regulation of endothelial cell migration	0.455567
GO:0006790	sulfur compound metabolic process	0.454697
GO:0002064	epithelial cell development	0.454697
GO:0006164	purine nucleotide biosynthetic process	0.454697
GO:0051457	maintenance of protein location in nucle...	0.454298
GO:0048665	neuron fate specification	0.454298
GO:0072595	maintenance of protein localization in o...	0.454298
GO:0099171	presynaptic modulation of chemical synap...	0.454298
GO:0050728	negative regulation of inflammatory resp...	0.450407
GO:0099173	postsynapse organization	0.450407
GO:0090305	nucleic acid phosphodiester bond hydroly...	0.450407
GO:0002573	myeloid leukocyte differentiation	0.450407
GO:0010469	regulation of signaling receptor activit...	0.450407
GO:0051092	positive regulation of NF-kappaB transcr...	0.449537
GO:0007266	Rho protein signal transduction	0.449537
GO:0048704	embryonic skeletal system morphogenesis	0.449537
GO:0050679	positive regulation of epithelial cell p...	0.449537
GO:0072593	reactive oxygen species metabolic proces...	0.449537
GO:0033138	positive regulation of peptidyl-serine p...	0.449537
GO:0019217	regulation of fatty acid metabolic proce...	0.449537
GO:0002695	negative regulation of leukocyte activat...	0.449537
GO:0030534	adult behavior	0.449537
GO:1903169	regulation of calcium ion transmembrane ...	0.449537
GO:1903076	regulation of protein localization to pl...	0.449537
GO:0019915	lipid storage	0.449537
GO:0006690	icosanoid metabolic process	0.449537
GO:0098742	cell-cell adhesion via plasma-membrane a...	0.449537
GO:0043543	protein acylation	0.446701
GO:0061387	regulation of extent of cell growth	0.445248
GO:0034219	carbohydrate transmembrane transport	0.444377
GO:0008286	insulin receptor signaling pathway	0.444377
GO:0018210	peptidyl-threonine modification	0.444377
GO:0031398	positive regulation of protein ubiquitin...	0.444377
GO:0019083	viral transcription	0.444377
GO:0065004	protein-DNA complex assembly	0.444377
GO:0043525	positive regulation of neuron apoptotic ...	0.444377
GO:0008038	neuron recognition	0.443507
GO:1905477	positive regulation of protein localizat...	0.443507
GO:0070232	regulation of T cell apoptotic process	0.443507
GO:0035637	multicellular organismal signaling	0.443507
GO:0001836	release of cytochrome c from mitochondri...	0.443507
GO:0030947	regulation of vascular endothelial growt...	0.441142
GO:0010640	regulation of platelet-derived growth fa...	0.441142
GO:0021575	hindbrain morphogenesis	0.441142
GO:0097154	GABAergic neuron differentiation	0.441142
GO:0045687	positive regulation of glial cell differ...	0.441142
GO:1901654	response to ketone	0.437252
GO:0070085	glycosylation	0.437252
GO:0098586	cellular response to virus	0.436381
GO:0009152	purine ribonucleotide biosynthetic proce...	0.436381
GO:0046390	ribose phosphate biosynthetic process	0.436381
GO:0009260	ribonucleotide biosynthetic process	0.436381
GO:0001935	endothelial cell proliferation	0.436381
GO:0032368	regulation of lipid transport	0.436381
GO:0048167	regulation of synaptic plasticity	0.436381
GO:1903715	regulation of aerobic respiration	0.435982
GO:0006622	protein targeting to lysosome	0.435982
GO:0090092	regulation of transmembrane receptor pro...	0.432092
GO:0042475	odontogenesis of dentin-containing tooth	0.432092
GO:0045598	regulation of fat cell differentiation	0.432092
GO:0071346	cellular response to interferon-gamma	0.431222
GO:0022600	digestive system process	0.431222
GO:0051101	regulation of DNA binding	0.431222
GO:0034614	cellular response to reactive oxygen spe...	0.431222
GO:0036465	synaptic vesicle recycling	0.431222
GO:0046545	development of primary female sexual cha...	0.431222
GO:2001237	negative regulation of extrinsic apoptot...	0.431222
GO:0008585	female gonad development	0.431222
GO:0046620	regulation of organ growth	0.431222
GO:0060419	heart growth	0.431222
GO:0006304	DNA modification	0.431222
GO:0030593	neutrophil chemotaxis	0.430351
GO:0042098	T cell proliferation	0.430351
GO:0050770	regulation of axonogenesis	0.426932
GO:0030516	regulation of axon extension	0.426932
GO:2001243	negative regulation of intrinsic apoptot...	0.426932
GO:0071384	cellular response to corticosteroid stim...	0.426062
GO:0033209	tumor necrosis factor-mediated signaling...	0.426062
GO:0007218	neuropeptide signaling pathway	0.426062
GO:0009582	detection of abiotic stimulus	0.426062
GO:0009581	detection of external stimulus	0.426062
GO:0071867	response to monoamine	0.426062
GO:0003205	cardiac chamber development	0.426062
GO:0001960	negative regulation of cytokine-mediated...	0.426062
GO:0060761	negative regulation of response to cytok...	0.426062
GO:0001706	endoderm formation	0.426062
GO:0071868	cellular response to monoamine stimulus	0.426062
GO:0071869	response to catecholamine	0.426062
GO:0008347	glial cell migration	0.426062
GO:0035987	endodermal cell differentiation	0.426062
GO:0046488	phosphatidylinositol metabolic process	0.426062
GO:0071870	cellular response to catecholamine stimu...	0.426062
GO:0006661	phosphatidylinositol biosynthetic proces...	0.426062
GO:0071711	basement membrane organization	0.425192
GO:0090199	regulation of release of cytochrome c fr...	0.425192
GO:0048469	cell maturation	0.425192
GO:0021871	forebrain regionalization	0.422826
GO:0043576	regulation of respiratory gaseous exchan...	0.422826
GO:0010642	negative regulation of platelet-derived ...	0.422826
GO:0022904	respiratory electron transport chain	0.422826
GO:0010634	positive regulation of epithelial cell m...	0.418936
GO:0043413	macromolecule glycosylation	0.418936
GO:0009451	RNA modification	0.418936
GO:0006486	protein glycosylation	0.418936
GO:0007623	circadian rhythm	0.418936
GO:0032370	positive regulation of lipid transport	0.418066
GO:0043484	regulation of RNA splicing	0.418066
GO:0007498	mesoderm development	0.413776
GO:0050792	regulation of viral process	0.413776
GO:1903900	regulation of viral life cycle	0.413776
GO:0055017	cardiac muscle tissue growth	0.412906
GO:0031507	heterochromatin formation	0.412906
GO:0045814	negative regulation of gene expression, ...	0.412906
GO:0016079	synaptic vesicle exocytosis	0.412906
GO:0034063	stress granule assembly	0.412906
GO:0007093	mitotic cell cycle checkpoint signaling	0.412906
GO:0042542	response to hydrogen peroxide	0.412906
GO:0060349	bone morphogenesis	0.412906
GO:0010883	regulation of lipid storage	0.412906
GO:0051702	biological process involved in interacti...	0.412906
GO:0006352	DNA-templated transcription initiation	0.412906
GO:0048593	camera-type eye morphogenesis	0.412906
GO:0019233	sensory perception of pain	0.412906
GO:0002832	negative regulation of response to bioti...	0.412906
GO:0006261	DNA-templated DNA replication	0.412036
GO:0042129	regulation of T cell proliferation	0.412036
GO:0032006	regulation of TOR signaling	0.412036
GO:0043393	regulation of protein binding	0.408616
GO:0071385	cellular response to glucocorticoid stim...	0.407746
GO:0018022	peptidyl-lysine methylation	0.40578
GO:0021772	olfactory bulb development	0.404511
GO:0030948	negative regulation of vascular endothel...	0.404511
GO:0034260	negative regulation of GTPase activity	0.404511
GO:1904406	negative regulation of nitric oxide meta...	0.404511
GO:0045747	positive regulation of Notch signaling p...	0.404511
GO:0048714	positive regulation of oligodendrocyte d...	0.404511
GO:0045019	negative regulation of nitric oxide bios...	0.404511
GO:0021988	olfactory lobe development	0.404511
GO:0034383	low-density lipoprotein particle clearan...	0.404511
GO:0034381	plasma lipoprotein particle clearance	0.404511
GO:0002087	regulation of respiratory gaseous exchan...	0.404511
GO:0045921	positive regulation of exocytosis	0.404511
GO:0042773	ATP synthesis coupled electron transport	0.404511
GO:0044065	regulation of respiratory system process	0.404511
GO:0061158	3'-UTR-mediated mRNA destabilization	0.404511
GO:0042775	mitochondrial ATP synthesis coupled elec...	0.404511
GO:0021978	telencephalon regionalization	0.404511
GO:0006941	striated muscle contraction	0.40062
GO:0030833	regulation of actin filament polymerizat...	0.40062
GO:0044409	entry into host	0.40062
GO:0030832	regulation of actin filament length	0.40062
GO:0008064	regulation of actin polymerization or de...	0.40062
GO:0051961	negative regulation of nervous system de...	0.40062
GO:0050768	negative regulation of neurogenesis	0.40062
GO:1903046	meiotic cell cycle process	0.40062
GO:0034764	positive regulation of transmembrane tra...	0.40062
GO:0002221	pattern recognition receptor signaling p...	0.40062
GO:0043409	negative regulation of MAPK cascade	0.40062
GO:0050773	regulation of dendrite development	0.39975
GO:0051259	protein complex oligomerization	0.39975
GO:0035051	cardiocyte differentiation	0.39975
GO:0055007	cardiac muscle cell differentiation	0.39975
GO:0035304	regulation of protein dephosphorylation	0.39888
GO:0006612	protein targeting to membrane	0.39888
GO:0072676	lymphocyte migration	0.39888
GO:0009791	post-embryonic development	0.39546
GO:0035148	tube formation	0.39546
GO:0031047	gene silencing by RNA	0.39546
GO:1902904	negative regulation of supramolecular fi...	0.39546
GO:0098732	macromolecule deacylation	0.39546
GO:0051494	negative regulation of cytoskeleton orga...	0.39546
GO:0035601	protein deacylation	0.39546
GO:0030010	establishment of cell polarity	0.39546
GO:1904019	epithelial cell apoptotic process	0.39546
GO:0050921	positive regulation of chemotaxis	0.39459
GO:0043473	pigmentation	0.39459
GO:0006626	protein targeting to mitochondrion	0.39459
GO:0006112	energy reserve metabolic process	0.39459
GO:0032355	response to estradiol	0.39459
GO:0097345	mitochondrial outer membrane permeabiliz...	0.39372
GO:0032048	cardiolipin metabolic process	0.39372
GO:0050435	amyloid-beta metabolic process	0.38943
GO:0034205	amyloid-beta formation	0.38943
GO:1902003	regulation of amyloid-beta formation	0.38943
GO:1902991	regulation of amyloid precursor protein ...	0.38943
GO:0030216	keratinocyte differentiation	0.387465
GO:0006986	response to unfolded protein	0.387465
GO:0050730	regulation of peptidyl-tyrosine phosphor...	0.387465
GO:0035966	response to topologically incorrect prot...	0.387465
GO:0061138	morphogenesis of a branching epithelium	0.386594
GO:0008360	regulation of cell shape	0.386594
GO:0048144	fibroblast proliferation	0.386594
GO:0009414	response to water deprivation	0.386195
GO:0021527	spinal cord association neuron different...	0.386195
GO:0009415	response to water	0.386195
GO:0060163	subpallium neuron fate commitment	0.386195
GO:0140243	regulation of translation at synapse	0.386195
GO:0140112	extracellular vesicle biogenesis	0.386195
GO:0021798	forebrain dorsal/ventral pattern formati...	0.386195
GO:0021516	dorsal spinal cord development	0.386195
GO:0140244	regulation of translation at presynapse	0.386195
GO:0099577	regulation of translation at presynapse,...	0.386195
GO:1990182	exosomal secretion	0.386195
GO:1903541	regulation of exosomal secretion	0.386195
GO:0097734	extracellular exosome biogenesis	0.386195
GO:1903543	positive regulation of exosomal secretio...	0.386195
GO:0099547	regulation of translation at synapse, mo...	0.386195
GO:0019646	aerobic electron transport chain	0.386195
GO:0010989	negative regulation of low-density lipop...	0.386195
GO:0010985	negative regulation of lipoprotein parti...	0.386195
GO:0042631	cellular response to water deprivation	0.386195
GO:0071462	cellular response to water stimulus	0.386195
GO:0010988	regulation of low-density lipoprotein pa...	0.386195
GO:0010984	regulation of lipoprotein particle clear...	0.386195
GO:0021889	olfactory bulb interneuron differentiati...	0.386195
GO:0010595	positive regulation of endothelial cell ...	0.382305
GO:0046718	viral entry into host cell	0.382305
GO:0007626	locomotory behavior	0.382305
GO:0022612	gland morphogenesis	0.382305
GO:0009266	response to temperature stimulus	0.382305
GO:0046883	regulation of hormone secretion	0.381435
GO:0048565	digestive tract development	0.381435
GO:0055006	cardiac cell development	0.381435
GO:0016125	sterol metabolic process	0.381435
GO:0006865	amino acid transport	0.381435
GO:0048024	regulation of mRNA splicing, via spliceo...	0.381435
GO:0001676	long-chain fatty acid metabolic process	0.381435
GO:0048659	smooth muscle cell proliferation	0.381435
GO:0055013	cardiac muscle cell development	0.381435
GO:0055123	digestive system development	0.381435
GO:1903008	organelle disassembly	0.381435
GO:0050684	regulation of mRNA processing	0.381435
GO:0072583	clathrin-dependent endocytosis	0.381435
GO:0001837	epithelial to mesenchymal transition	0.381435
GO:0000725	recombinational repair	0.381435
GO:0048660	regulation of smooth muscle cell prolife...	0.381435
GO:0010923	negative regulation of phosphatase activ...	0.380564
GO:0035305	negative regulation of dephosphorylation	0.380564
GO:0006476	protein deacetylation	0.377145
GO:0048525	negative regulation of viral process	0.377145
GO:0030521	androgen receptor signaling pathway	0.376275
GO:0044042	glucan metabolic process	0.376275
GO:0006073	cellular glucan metabolic process	0.376275
GO:0061951	establishment of protein localization to...	0.376275
GO:0045637	regulation of myeloid cell differentiati...	0.376275
GO:1901019	regulation of calcium ion transmembrane ...	0.376275
GO:0007156	homophilic cell adhesion via plasma memb...	0.376275
GO:0006893	Golgi to plasma membrane transport	0.376275
GO:0043502	regulation of muscle adaptation	0.376275
GO:0005977	glycogen metabolic process	0.376275
GO:0032088	negative regulation of NF-kappaB transcr...	0.376275
GO:0005976	polysaccharide metabolic process	0.376275
GO:0009411	response to UV	0.376275
GO:1903573	negative regulation of response to endop...	0.376275
GO:0071901	negative regulation of protein serine/th...	0.376275
GO:0006919	activation of cysteine-type endopeptidas...	0.376275
GO:0044264	cellular polysaccharide metabolic proces...	0.376275
GO:1901030	positive regulation of mitochondrial out...	0.375405
GO:1901028	regulation of mitochondrial outer membra...	0.375405
GO:1903749	positive regulation of establishment of ...	0.375405
GO:0033299	secretion of lysosomal enzymes	0.375405
GO:1903747	regulation of establishment of protein l...	0.375405
GO:0032049	cardiolipin biosynthetic process	0.375405
GO:0006655	phosphatidylglycerol biosynthetic proces...	0.375405
GO:0007033	vacuole organization	0.374309
GO:0055067	monovalent inorganic cation homeostasis	0.373439
GO:0001649	osteoblast differentiation	0.369149
GO:0043583	ear development	0.369149
GO:1903828	negative regulation of protein localizat...	0.369149
GO:0034968	histone lysine methylation	0.369149
GO:0015698	inorganic anion transport	0.368279
GO:0006814	sodium ion transport	0.368279
GO:0006123	mitochondrial electron transport, cytoch...	0.367879
GO:0070525	tRNA threonylcarbamoyladenosine metaboli...	0.367879
GO:0006515	protein quality control for misfolded or...	0.367879
GO:0048259	regulation of receptor-mediated endocyto...	0.363989
GO:0002040	sprouting angiogenesis	0.363119
GO:0070265	necrotic cell death	0.363119
GO:0033559	unsaturated fatty acid metabolic process	0.363119
GO:0048488	synaptic vesicle endocytosis	0.363119
GO:0042440	pigment metabolic process	0.363119
GO:0019369	arachidonic acid metabolic process	0.363119
GO:0140238	presynaptic endocytosis	0.363119
GO:0033143	regulation of intracellular steroid horm...	0.363119
GO:0051147	regulation of muscle cell differentiatio...	0.363119
GO:1902117	positive regulation of organelle assembl...	0.362249
GO:0043666	regulation of phosphoprotein phosphatase...	0.362249
GO:0030261	chromosome condensation	0.358829
GO:0018107	peptidyl-threonine phosphorylation	0.357959
GO:0015749	monosaccharide transmembrane transport	0.357959
GO:0061077	chaperone-mediated protein folding	0.357959
GO:0010827	regulation of glucose transmembrane tran...	0.357959
GO:0010742	macrophage derived foam cell differentia...	0.357959
GO:0043255	regulation of carbohydrate biosynthetic ...	0.357959
GO:0044774	mitotic DNA integrity checkpoint signali...	0.357959
GO:1903351	cellular response to dopamine	0.357959
GO:0090077	foam cell differentiation	0.357959
GO:0034637	cellular carbohydrate biosynthetic proce...	0.357959
GO:0010743	regulation of macrophage derived foam ce...	0.357959
GO:0043001	Golgi to plasma membrane protein transpo...	0.357959
GO:0014823	response to activity	0.357959
GO:1903350	response to dopamine	0.357959
GO:0044773	mitotic DNA damage checkpoint signaling	0.357959
GO:1904659	glucose transmembrane transport	0.357959
GO:1900076	regulation of cellular response to insul...	0.357959
GO:0003231	cardiac ventricle development	0.357959
GO:0070059	intrinsic apoptotic signaling pathway in...	0.357959
GO:0046626	regulation of insulin receptor signaling...	0.357959
GO:0045332	phospholipid translocation	0.357959
GO:0046324	regulation of glucose import	0.357959
GO:0034204	lipid translocation	0.357959
GO:0097035	regulation of membrane lipid distributio...	0.357959
GO:0046323	glucose import	0.357959
GO:0008645	hexose transmembrane transport	0.357959
GO:0019226	transmission of nerve impulse	0.357089
GO:2001244	positive regulation of intrinsic apoptot...	0.357089
GO:1901215	negative regulation of neuron death	0.355993
GO:0006399	tRNA metabolic process	0.355993
GO:0009952	anterior/posterior pattern specification	0.350833
GO:0002699	positive regulation of immune effector p...	0.350833
GO:0006575	cellular modified amino acid metabolic p...	0.350833
GO:0007584	response to nutrient	0.350833
GO:0097581	lamellipodium organization	0.349963
GO:0120162	positive regulation of cold-induced ther...	0.349963
GO:0090090	negative regulation of canonical Wnt sig...	0.349963
GO:0035725	sodium ion transmembrane transport	0.349963
GO:0002703	regulation of leukocyte mediated immunit...	0.349963
GO:0051403	stress-activated MAPK cascade	0.345673
GO:0019079	viral genome replication	0.345673
GO:0032526	response to retinoic acid	0.345673
GO:0031098	stress-activated protein kinase signalin...	0.345673
GO:0003018	vascular process in circulatory system	0.345673
GO:0000910	cytokinesis	0.345673
GO:0022029	telencephalon cell migration	0.344803
GO:0021885	forebrain cell migration	0.344803
GO:0006641	triglyceride metabolic process	0.344803
GO:0043406	positive regulation of MAP kinase activi...	0.344803
GO:0033344	cholesterol efflux	0.344803
GO:0032374	regulation of cholesterol transport	0.344803
GO:0046148	pigment biosynthetic process	0.344803
GO:0034754	cellular hormone metabolic process	0.344803
GO:0032371	regulation of sterol transport	0.344803
GO:0051341	regulation of oxidoreductase activity	0.344803
GO:0010884	positive regulation of lipid storage	0.344803
GO:0043392	negative regulation of DNA binding	0.344803
GO:0008089	anterograde axonal transport	0.344803
GO:0097194	execution phase of apoptosis	0.344803
GO:0060420	regulation of heart growth	0.344803
GO:0150116	regulation of cell-substrate junction or...	0.344803
GO:0019722	calcium-mediated signaling	0.344803
GO:0051250	negative regulation of lymphocyte activa...	0.344803
GO:0003073	regulation of systemic arterial blood pr...	0.344803
GO:0010874	regulation of cholesterol efflux	0.344803
GO:0051893	regulation of focal adhesion assembly	0.344803
GO:0042304	regulation of fatty acid biosynthetic pr...	0.344803
GO:0090109	regulation of cell-substrate junction as...	0.344803
GO:0009063	cellular amino acid catabolic process	0.344803
GO:0009267	cellular response to starvation	0.344803
GO:0035306	positive regulation of dephosphorylation	0.343933
GO:0035308	negative regulation of protein dephospho...	0.343933
GO:0072678	T cell migration	0.343933
GO:0032515	negative regulation of phosphoprotein ph...	0.343933
GO:0061298	retina vasculature development in camera...	0.343933
GO:2000272	negative regulation of signaling recepto...	0.340514
GO:0003206	cardiac chamber morphogenesis	0.339643
GO:0033692	cellular polysaccharide biosynthetic pro...	0.339643
GO:0070873	regulation of glycogen metabolic process	0.339643
GO:0009250	glucan biosynthetic process	0.339643
GO:0010962	regulation of glucan biosynthetic proces...	0.339643
GO:0005978	glycogen biosynthetic process	0.339643
GO:0005979	regulation of glycogen biosynthetic proc...	0.339643
GO:0000271	polysaccharide biosynthetic process	0.339643
GO:0032885	regulation of polysaccharide biosyntheti...	0.339643
GO:0032881	regulation of polysaccharide metabolic p...	0.339643
GO:0009583	detection of light stimulus	0.339643
GO:1902624	positive regulation of neutrophil migrat...	0.338773
GO:1902622	regulation of neutrophil migration	0.338773
GO:0030856	regulation of epithelial cell differenti...	0.337677
GO:0030004	cellular monovalent inorganic cation hom...	0.336807
GO:0030258	lipid modification	0.332518
GO:0140013	meiotic nuclear division	0.332518
GO:0043534	blood vessel endothelial cell migration	0.332518
GO:1902652	secondary alcohol metabolic process	0.331647
GO:0044839	cell cycle G2/M phase transition	0.331647
GO:0033627	cell adhesion mediated by integrin	0.331647
GO:0002819	regulation of adaptive immune response	0.331647
GO:0002698	negative regulation of immune effector p...	0.331647
GO:0030032	lamellipodium assembly	0.331647
GO:0002822	regulation of adaptive immune response b...	0.331647
GO:0008203	cholesterol metabolic process	0.331647
GO:0051225	spindle assembly	0.327358
GO:2000241	regulation of reproductive process	0.327358
GO:0050000	chromosome localization	0.327358
GO:0019935	cyclic-nucleotide-mediated signaling	0.327358
GO:0019882	antigen processing and presentation	0.327358
GO:2000377	regulation of reactive oxygen species me...	0.326488
GO:0034763	negative regulation of transmembrane tra...	0.326488
GO:0097300	programmed necrotic cell death	0.326488
GO:0051851	modulation by host of symbiont process	0.326488
GO:0051783	regulation of nuclear division	0.326488
GO:0060193	positive regulation of lipase activity	0.326488
GO:0042446	hormone biosynthetic process	0.326488
GO:0048489	synaptic vesicle transport	0.326488
GO:0044728	DNA methylation or demethylation	0.326488
GO:0006306	DNA methylation	0.326488
GO:0055021	regulation of cardiac muscle tissue grow...	0.326488
GO:0120034	positive regulation of plasma membrane b...	0.326488
GO:0051148	negative regulation of muscle cell diffe...	0.326488
GO:0060191	regulation of lipase activity	0.326488
GO:0051153	regulation of striated muscle cell diffe...	0.326488
GO:0006305	DNA alkylation	0.326488
GO:0033144	negative regulation of intracellular ste...	0.326488
GO:0097479	synaptic vesicle localization	0.326488
GO:0071677	positive regulation of mononuclear cell ...	0.325617
GO:2000404	regulation of T cell migration	0.325617
GO:2000401	regulation of lymphocyte migration	0.325617
GO:0110148	biomineralization	0.324522
GO:0016482	cytosolic transport	0.324522
GO:0002440	production of molecular mediator of immu...	0.324522
GO:0090527	actin filament reorganization	0.321328
GO:1902004	positive regulation of amyloid-beta form...	0.321328
GO:1902993	positive regulation of amyloid precursor...	0.321328
GO:0007416	synapse assembly	0.319362
GO:0071453	cellular response to oxygen levels	0.319362
GO:0016064	immunoglobulin mediated immune response	0.319362
GO:0045833	negative regulation of lipid metabolic p...	0.319362
GO:0044242	cellular lipid catabolic process	0.319362
GO:0006606	protein import into nucleus	0.319362
GO:0080171	lytic vacuole organization	0.319362
GO:0007040	lysosome organization	0.319362
GO:0051170	import into nucleus	0.319362
GO:0019724	B cell mediated immunity	0.319362
GO:0048754	branching morphogenesis of an epithelial...	0.318492
GO:0010212	response to ionizing radiation	0.318492
GO:0050680	negative regulation of epithelial cell p...	0.314202
GO:0097553	calcium ion transmembrane import into cy...	0.314202
GO:0051224	negative regulation of protein transport	0.314202
GO:1904950	negative regulation of establishment of ...	0.314202
GO:0006364	rRNA processing	0.314202
GO:0032411	positive regulation of transporter activ...	0.314202
GO:0051168	nuclear export	0.314202
GO:0032200	telomere organization	0.314202
GO:0000723	telomere maintenance	0.314202
GO:0048017	inositol lipid-mediated signaling	0.314202
GO:0048015	phosphatidylinositol-mediated signaling	0.314202
GO:0043266	regulation of potassium ion transport	0.313332
GO:0022408	negative regulation of cell-cell adhesio...	0.313332
GO:1903034	regulation of response to wounding	0.313332
GO:0071478	cellular response to radiation	0.313332
GO:0051303	establishment of chromosome localization	0.309042
GO:0051310	metaphase plate congression	0.309042
GO:0001824	blastocyst development	0.309042
GO:0007080	mitotic metaphase plate congression	0.309042
GO:0007292	female gamete generation	0.309042
GO:0016575	histone deacetylation	0.309042
GO:0007595	lactation	0.308172
GO:0090276	regulation of peptide hormone secretion	0.308172
GO:0120163	negative regulation of cold-induced ther...	0.308172
GO:0002688	regulation of leukocyte chemotaxis	0.308172
GO:0046579	positive regulation of Ras protein signa...	0.308172
GO:0097192	extrinsic apoptotic signaling pathway in...	0.308172
GO:0038034	signal transduction in absence of ligand	0.308172
GO:0002690	positive regulation of leukocyte chemota...	0.308172
GO:0060350	endochondral bone morphogenesis	0.308172
GO:1903524	positive regulation of blood circulation	0.308172
GO:0045824	negative regulation of innate immune res...	0.308172
GO:0002067	glandular epithelial cell differentiatio...	0.308172
GO:1904377	positive regulation of protein localizat...	0.308172
GO:0045823	positive regulation of heart contraction	0.308172
GO:0010611	regulation of cardiac muscle hypertrophy	0.308172
GO:0006360	transcription by RNA polymerase I	0.308172
GO:0010799	regulation of peptidyl-threonine phospho...	0.308172
GO:0014743	regulation of muscle hypertrophy	0.308172
GO:0090087	regulation of peptide transport	0.308172
GO:0021795	cerebral cortex cell migration	0.308172
GO:0071825	protein-lipid complex subunit organizati...	0.308172
GO:0010927	cellular component assembly involved in ...	0.308172
GO:0042698	ovulation cycle	0.308172
GO:0051057	positive regulation of small GTPase medi...	0.308172
GO:0007088	regulation of mitotic nuclear division	0.308172
GO:0060042	retina morphogenesis in camera-type eye	0.308172
GO:0002088	lens development in camera-type eye	0.308172
GO:1990776	response to angiotensin	0.308172
GO:1903078	positive regulation of protein localizat...	0.308172
GO:0070301	cellular response to hydrogen peroxide	0.308172
GO:0071827	plasma lipoprotein particle organization	0.308172
GO:0002791	regulation of peptide secretion	0.308172
GO:0035023	regulation of Rho protein signal transdu...	0.308172
GO:0010922	positive regulation of phosphatase activ...	0.307302
GO:0061299	retina vasculature morphogenesis in came...	0.307302
GO:0042551	neuron maturation	0.307302
GO:0031056	regulation of histone modification	0.306206
GO:0009855	determination of bilateral symmetry	0.301046
GO:0031503	protein-containing complex localization	0.301046
GO:0043491	protein kinase B signaling	0.301046
GO:0071897	DNA biosynthetic process	0.301046
GO:0006643	membrane lipid metabolic process	0.301046
GO:0048813	dendrite morphogenesis	0.301046
GO:0009799	specification of symmetry	0.301046
GO:0007368	determination of left/right symmetry	0.301046
GO:0051453	regulation of intracellular pH	0.300176
GO:0042157	lipoprotein metabolic process	0.300176
GO:0030641	regulation of cellular pH	0.300176
GO:0006885	regulation of pH	0.300176
GO:0071706	tumor necrosis factor superfamily cytoki...	0.295886
GO:0060538	skeletal muscle organ development	0.295886
GO:0061982	meiosis I cell cycle process	0.295886
GO:0009308	amine metabolic process	0.295886
GO:0021915	neural tube development	0.295886
GO:0045807	positive regulation of endocytosis	0.295886
GO:0006900	vesicle budding from membrane	0.295886
GO:1903555	regulation of tumor necrosis factor supe...	0.295886
GO:0070646	protein modification by small protein re...	0.295886
GO:0016579	protein deubiquitination	0.295886
GO:0051261	protein depolymerization	0.295886
GO:0001906	cell killing	0.295016
GO:0072384	organelle transport along microtubule	0.295016
GO:0002260	lymphocyte homeostasis	0.295016
GO:0033013	tetrapyrrole metabolic process	0.295016
GO:0043271	negative regulation of ion transport	0.295016
GO:0098661	inorganic anion transmembrane transport	0.295016
GO:0002286	T cell activation involved in immune res...	0.295016
GO:0006907	pinocytosis	0.295016
GO:0019218	regulation of steroid metabolic process	0.295016
GO:0001776	leukocyte homeostasis	0.295016
GO:0002706	regulation of lymphocyte mediated immuni...	0.295016
GO:0060074	synapse maturation	0.295016
GO:0000245	spliceosomal complex assembly	0.295016
GO:0009798	axis specification	0.295016
GO:0061035	regulation of cartilage development	0.295016
GO:0140029	exocytic process	0.295016
GO:0060236	regulation of mitotic spindle organizati...	0.290726
GO:0042303	molting cycle	0.290726
GO:0042633	hair cycle	0.290726
GO:0061515	myeloid cell development	0.290726
GO:0051099	positive regulation of binding	0.290726
GO:0045600	positive regulation of fat cell differen...	0.290726
GO:0032272	negative regulation of protein polymeriz...	0.290726
GO:0090224	regulation of spindle organization	0.290726
GO:1901222	regulation of NIK/NF-kappaB signaling	0.290726
GO:1904035	regulation of epithelial cell apoptotic ...	0.290726
GO:0016925	protein sumoylation	0.290726
GO:0021799	cerebral cortex radially oriented cell m...	0.289856
GO:0061726	mitochondrion disassembly	0.289856
GO:0017121	plasma membrane phospholipid scrambling	0.289856
GO:1905953	negative regulation of lipid localizatio...	0.289856
GO:0060765	regulation of androgen receptor signalin...	0.289856
GO:0060766	negative regulation of androgen receptor...	0.289856
GO:0006699	bile acid biosynthetic process	0.289856
GO:0008206	bile acid metabolic process	0.289856
GO:0021801	cerebral cortex radial glia-guided migra...	0.289856
GO:0032369	negative regulation of lipid transport	0.289856
GO:0022030	telencephalon glial cell migration	0.289856
GO:0000422	autophagy of mitochondrion	0.289856
GO:0051588	regulation of neurotransmitter transport	0.289856
GO:0046928	regulation of neurotransmitter secretion	0.289856
GO:0007212	dopamine receptor signaling pathway	0.289856
GO:0048644	muscle organ morphogenesis	0.289856
GO:2000108	positive regulation of leukocyte apoptot...	0.289856
GO:0051154	negative regulation of striated muscle c...	0.289856
GO:0006925	inflammatory cell apoptotic process	0.289856
GO:0003208	cardiac ventricle morphogenesis	0.289856
GO:0021536	diencephalon development	0.289856
GO:0021819	layer formation in cerebral cortex	0.289856
GO:0030431	sleep	0.289856
GO:0046887	positive regulation of hormone secretion	0.289856
GO:0045123	cellular extravasation	0.288986
GO:0002691	regulation of cellular extravasation	0.288986
GO:0031058	positive regulation of histone modificat...	0.28789
GO:0031214	biomineral tissue development	0.28789
GO:0048839	inner ear development	0.282731
GO:0051896	regulation of protein kinase B signaling	0.282731
GO:0072006	nephron development	0.282731
[truncated: 7,897 more rows]

## Sheet: Supplementary Table S3
GO	Term	Dindex	Confidence_Interval_Lower_on_Null_Distribution	Confidence_Interval_Upper_on_Null_Distribution	GO category	Rank	%Rank
GO:0009123	nucleoside monophosphate metabolic proce...	1.36312	0.366723	1.16771	Biological Process	1	0.625
GO:0009166	nucleotide catabolic process	1.32649	0.413904	1.19061	Biological Process	2	1.25
GO:1901292	nucleoside phosphate catabolic process	1.32649	0.464645	1.2378	Biological Process	3	1.875
GO:0008253	5'-nucleotidase activity	1.28986	0.105375	0.432316	Molecular Function	4	2.5
GO:0008252	nucleotidase activity	1.28986	0.105375	0.432316	Molecular Function	5	3.125
GO:0019692	deoxyribose phosphate metabolic process	1.25838	0.206262	0.526974	Biological Process	6	3.75
GO:0072527	pyrimidine-containing compound metabolic...	1.25838	0.381055	0.768774	Biological Process	7	4.375
GO:0009262	deoxyribonucleotide metabolic process	1.25838	0.206262	0.526974	Biological Process	8	5
GO:0009394	2'-deoxyribonucleotide metabolic process	1.25838	0.206262	0.526974	Biological Process	9	5.625
GO:0009264	deoxyribonucleotide catabolic process	1.24007	0.110227	0.397839	Biological Process	10	6.25
GO:0006244	pyrimidine nucleotide catabolic process	1.24007	0.0952596	0.380915	Biological Process	11	6.875
GO:0009223	pyrimidine deoxyribonucleotide catabolic...	1.24007	0.0952596	0.380915	Biological Process	12	7.5
GO:0006220	pyrimidine nucleotide metabolic process	1.24007	0.254333	0.608493	Biological Process	13	8.125
GO:0072529	pyrimidine-containing compound catabolic...	1.24007	0.122949	0.417967	Biological Process	14	8.75
GO:0009219	pyrimidine deoxyribonucleotide metabolic...	1.24007	0.1535	0.454672	Biological Process	15	9.375
GO:0046386	deoxyribose phosphate catabolic process	1.24007	0.110227	0.397839	Biological Process	16	10
GO:0009131	pyrimidine nucleoside monophosphate cata...	1.20344	0.000181862	0.195022	Biological Process	17	10.625
GO:0046078	dUMP metabolic process	1.20344	0.000181862	0.195022	Biological Process	18	11.25
GO:0009125	nucleoside monophosphate catabolic proce...	1.20344	0.0204532	0.244496	Biological Process	19	11.875
GO:0009178	pyrimidine deoxyribonucleoside monophosp...	1.20344	0.000181862	0.195022	Biological Process	20	12.5
GO:0009129	pyrimidine nucleoside monophosphate meta...	1.20344	0.0582552	0.288285	Biological Process	21	13.125
GO:0009176	pyrimidine deoxyribonucleoside monophosp...	1.20344	0.0321083	0.243611	Biological Process	22	13.75
GO:0046079	dUMP catabolic process	1.20344	0.000181862	0.195022	Biological Process	23	14.375
GO:0009162	deoxyribonucleoside monophosphate metabo...	1.20344	0.0495136	0.272585	Biological Process	24	15
GO:0009159	deoxyribonucleoside monophosphate catabo...	1.20344	0.000181862	0.195022	Biological Process	25	15.625
GO:0021544	subpallium development	0.613109	0.256595	0.554796	Biological Process	26	16.25
GO:0022625	cytosolic large ribosomal subunit	0.558162	0.153341	0.402685	Cellular Component	27	16.875
GO:0032511	late endosome to vacuole transport via m...	0.540716	0.178769	0.473346	Biological Process	28	17.5
GO:0046426	negative regulation of receptor signalin...	0.539846	0.160884	0.509583	Biological Process	29	18.125
GO:0048853	forebrain morphogenesis	0.472613	0.0853713	0.271514	Biological Process	30	18.75
GO:0043328	protein transport to vacuole involved in...	0.472613	0.0849948	0.346156	Biological Process	31	19.375
GO:0099171	presynaptic modulation of chemical synap...	0.454298	0.141935	0.422213	Biological Process	32	20
GO:0097154	GABAergic neuron differentiation	0.441142	0.146359	0.394121	Biological Process	33	20.625
GO:0010642	negative regulation of platelet-derived ...	0.422826	0.0854899	0.324575	Biological Process	34	21.25
GO:0071682	endocytic vesicle lumen	0.422826	0.0815448	0.404611	Cellular Component	35	21.875
GO:1904406	negative regulation of nitric oxide meta...	0.404511	0.0618204	0.342993	Biological Process	36	22.5
GO:0045019	negative regulation of nitric oxide bios...	0.404511	0.0618204	0.342993	Biological Process	37	23.125
GO:0034383	low-density lipoprotein particle clearan...	0.404511	0.107619	0.310766	Biological Process	38	23.75
GO:0034381	plasma lipoprotein particle clearance	0.404511	0.173424	0.399015	Biological Process	39	24.375
GO:0002087	regulation of respiratory gaseous exchan...	0.404511	0.077202	0.359165	Biological Process	40	25
GO:0044065	regulation of respiratory system process	0.404511	0.0898832	0.372717	Biological Process	41	25.625
GO:0021978	telencephalon regionalization	0.404511	0.0843032	0.360729	Biological Process	42	26.25
GO:0097013	phagocytic vesicle lumen	0.404511	0.00843339	0.207073	Cellular Component	43	26.875
GO:0009414	response to water deprivation	0.386195	0.0375032	0.201608	Biological Process	44	27.5
GO:0021527	spinal cord association neuron different...	0.386195	0.000586572	0.285348	Biological Process	45	28.125
GO:0009415	response to water	0.386195	0.111617	0.345882	Biological Process	46	28.75
GO:0060163	subpallium neuron fate commitment	0.386195	-0.0141162	0.115809	Biological Process	47	29.375
GO:0140243	regulation of translation at synapse	0.386195	0.018818	0.115106	Biological Process	48	30
GO:0140112	extracellular vesicle biogenesis	0.386195	0.076407	0.3208	Biological Process	49	30.625
GO:0021798	forebrain dorsal/ventral pattern formati...	0.386195	0.0109419	0.211716	Biological Process	50	31.25
GO:0021516	dorsal spinal cord development	0.386195	0.0208096	0.317642	Biological Process	51	31.875
GO:0140244	regulation of translation at presynapse	0.386195	-0.0221084	0.108228	Biological Process	52	32.5
GO:0099577	regulation of translation at presynapse,...	0.386195	-0.0221084	0.108228	Biological Process	53	33.125
GO:1990182	exosomal secretion	0.386195	0.0529045	0.286809	Biological Process	54	33.75
GO:1903541	regulation of exosomal secretion	0.386195	0.0362328	0.256953	Biological Process	55	34.375
GO:0097734	extracellular exosome biogenesis	0.386195	0.0529045	0.286809	Biological Process	56	35
GO:1903543	positive regulation of exosomal secretio...	0.386195	0.0110244	0.21689	Biological Process	57	35.625
GO:0099547	regulation of translation at synapse, mo...	0.386195	0.018818	0.115106	Biological Process	58	36.25
GO:0010989	negative regulation of low-density lipop...	0.386195	0.0122591	0.192963	Biological Process	59	36.875
GO:0010985	negative regulation of lipoprotein parti...	0.386195	0.0252446	0.205245	Biological Process	60	37.5
GO:0042631	cellular response to water deprivation	0.386195	-0.00180339	0.113655	Biological Process	61	38.125
GO:0071462	cellular response to water stimulus	0.386195	0.0202628	0.219142	Biological Process	62	38.75
GO:0010988	regulation of low-density lipoprotein pa...	0.386195	0.0686712	0.268476	Biological Process	63	39.375
GO:0010984	regulation of lipoprotein particle clear...	0.386195	0.0812914	0.285402	Biological Process	64	40
GO:0021889	olfactory bulb interneuron differentiati...	0.386195	0.0603232	0.221724	Biological Process	65	40.625
GO:0031462	Cul2-RING ubiquitin ligase complex	0.386195	0.068142	0.290456	Cellular Component	66	41.25
GO:0045277	respiratory chain complex IV	0.386195	0.0290989	0.207946	Cellular Component	67	41.875
GO:0033565	ESCRT-0 complex	0.386195	-0.0154402	0.15989	Cellular Component	68	42.5
GO:0070069	cytochrome complex	0.386195	0.110926	0.355594	Cellular Component	69	43.125
GO:0071933	Arp2/3 complex binding	0.386195	0.0608404	0.294917	Molecular Function	70	43.75
GO:0006123	mitochondrial electron transport, cytoch...	0.367879	-0.0129754	0.150121	Biological Process	71	44.375
GO:0005751	mitochondrial respiratory chain complex ...	0.367879	-0.0129754	0.150121	Cellular Component	72	45
GO:0004129	cytochrome-c oxidase activity	0.367879	-0.00806546	0.107006	Molecular Function	73	45.625
GO:0016675	oxidoreductase activity, acting on a hem...	0.367879	-0.00568672	0.150357	Molecular Function	74	46.25
GO:0032399	HECT domain binding	0.367879	-0.0306557	0.0905157	Molecular Function	75	46.875
GO:0005212	structural constituent of eye lens	0.307302	0.0254617	0.17495	Molecular Function	76	47.5
GO:0072683	T cell extravasation	0.270671	0.0592133	0.224342	Biological Process	77	48.125
GO:2000407	regulation of T cell extravasation	0.270671	0.0138645	0.106761	Biological Process	78	48.75
GO:0006782	protoporphyrinogen IX biosynthetic proce...	0.203438	0.031417	0.19981	Biological Process	79	49.375
GO:0036022	limb joint morphogenesis	0.203438	0.0242005	0.194595	Biological Process	80	50
GO:0005586	collagen type III trimer	0.203438	-0.0049259	0.155634	Cellular Component	81	50.625
GO:1905962	glutamatergic neuron differentiation	0.185122	-0.0056827	0.172478	Biological Process	82	51.25
GO:0060040	retinal bipolar neuron differentiation	0.185122	-0.0214105	0.155039	Biological Process	83	51.875
GO:1990547	mitochondrial phosphate ion transmembran...	0.185122	-0.00279387	0.126213	Biological Process	84	52.5
GO:0036444	calcium import into the mitochondrion	0.185122	0.0429279	0.162945	Biological Process	85	53.125
GO:1990246	uniplex complex	0.185122	0.0035186	0.0868926	Cellular Component	86	53.75
GO:0015292	uniporter activity	0.185122	0.00290849	0.101536	Molecular Function	87	54.375
GO:0015317	phosphate:proton symporter activity	0.185122	-0.00279387	0.126213	Molecular Function	88	55
GO:0005315	inorganic phosphate transmembrane transp...	0.185122	-0.00279387	0.126213	Molecular Function	89	55.625
GO:0045046	protein import into peroxisome membrane	0.171967	0.0135342	0.0957034	Biological Process	90	56.25
GO:0000268	peroxisome targeting sequence binding	0.171967	0.0318882	0.151292	Molecular Function	91	56.875
GO:0033328	peroxisome membrane targeting sequence b...	0.171967	0.00299523	0.0862716	Molecular Function	92	57.5
GO:0070330	aromatase activity	0.171967	0.0589853	0.162287	Molecular Function	93	58.125
GO:0046177	D-gluconate catabolic process	0.153651	0.0143828	0.135369	Biological Process	94	58.75
GO:2001188	regulation of T cell activation via T ce...	0.153651	0.013461	0.106837	Biological Process	95	59.375
GO:1901170	naphthalene catabolic process	0.153651	-0.00923819	0.0952349	Biological Process	96	60
GO:0072658	maintenance of protein location in membr...	0.153651	-0.0176305	0.138921	Biological Process	97	60.625
GO:2001189	negative regulation of T cell activation...	0.153651	0.00101055	0.103768	Biological Process	98	61.25
GO:0046176	aldonic acid catabolic process	0.153651	0.0143828	0.135369	Biological Process	99	61.875
GO:0120253	hydrocarbon catabolic process	0.153651	-0.00923819	0.0952349	Biological Process	100	62.5
GO:0072660	maintenance of protein location in plasm...	0.153651	-0.0176305	0.138921	Biological Process	101	63.125
GO:0019521	D-gluconate metabolic process	0.153651	0.0143828	0.135369	Biological Process	102	63.75
GO:2000521	negative regulation of immunological syn...	0.153651	0.00101055	0.103768	Biological Process	103	64.375
GO:1900130	regulation of lipid binding	0.153651	-0.0159973	0.092973	Biological Process	104	65
GO:1900131	negative regulation of lipid binding	0.153651	-0.0159973	0.092973	Biological Process	105	65.625
GO:0120252	hydrocarbon metabolic process	0.153651	0.00605242	0.0980153	Biological Process	106	66.25
GO:0150007	clathrin-dependent synaptic vesicle endo...	0.153651	-0.0203078	0.150085	Biological Process	107	66.875
GO:0019520	aldonic acid metabolic process	0.153651	0.0143828	0.135369	Biological Process	108	67.5
GO:0097527	necroptotic signaling pathway	0.153651	0.0107136	0.0834762	Biological Process	109	68.125
GO:0035609	C-terminal protein deglutamylation	0.153651	0.00435388	0.086844	Biological Process	110	68.75
GO:0035608	protein deglutamylation	0.153651	0.00435388	0.086844	Biological Process	111	69.375
GO:0035610	protein side chain deglutamylation	0.153651	0.00435388	0.086844	Biological Process	112	70
GO:0035611	protein branching point deglutamylation	0.153651	0.00435388	0.086844	Biological Process	113	70.625
GO:0000818	nuclear MIS12/MIND complex	0.153651	0.00627126	0.0799823	Cellular Component	114	71.25
GO:0000444	MIS12/MIND type complex	0.153651	0.00627126	0.0799823	Cellular Component	115	71.875
GO:0017169	CDP-alcohol phosphatidyltransferase acti...	0.153651	0.0207031	0.150288	Molecular Function	116	72.5
GO:0004704	NF-kappaB-inducing kinase activity	0.153651	0.000137654	0.0940985	Molecular Function	117	73.125
GO:0043262	ADP phosphatase activity	0.153651	0.00227717	0.146191	Molecular Function	118	73.75
GO:0051139	metal cation:proton antiporter activity	0.153651	0.00387839	0.118098	Molecular Function	119	74.375
GO:0019863	IgE binding	0.153651	0.00101055	0.103768	Molecular Function	120	75
GO:0036105	peroxisome membrane class-1 targeting se...	0.153651	-0.0159973	0.092973	Molecular Function	121	75.625
GO:0008444	CDP-diacylglycerol-glycerol-3-phosphate ...	0.153651	-0.00750905	0.116953	Molecular Function	122	76.25
GO:0046316	gluconokinase activity	0.153651	0.000756638	0.113231	Molecular Function	123	76.875
GO:0071109	superior temporal gyrus development	0.135335	-0.000470611	0.0666951	Biological Process	124	77.5
GO:0051971	positive regulation of transmission of n...	0.135335	0.0148613	0.124888	Biological Process	125	78.125
GO:2000409	positive regulation of T cell extravasat...	0.135335	0.00152551	0.0949167	Biological Process	126	78.75
GO:0050904	diapedesis	0.135335	0.00803659	0.115897	Biological Process	127	79.375
GO:1904589	regulation of protein import	0.135335	0.00606579	0.0824824	Biological Process	128	80
GO:1904591	positive regulation of protein import	0.135335	0.00606579	0.0824824	Biological Process	129	80.625
GO:2000452	regulation of CD8-positive, alpha-beta c...	0.135335	0.00695037	0.0402207	Biological Process	130	81.25
GO:0070235	regulation of activation-induced cell de...	0.135335	-0.00482177	0.120867	Biological Process	131	81.875
GO:0097528	execution phase of necroptosis	0.135335	0.00695037	0.0402207	Biological Process	132	82.5
GO:2000449	regulation of CD8-positive, alpha-beta T...	0.135335	0.00695037	0.0402207	Biological Process	133	83.125
GO:0060545	positive regulation of necroptotic proce...	0.135335	0.00660375	0.105277	Biological Process	134	83.75
GO:0035698	CD8-positive, alpha-beta cytotoxic T cel...	0.135335	0.00695037	0.0402207	Biological Process	135	84.375
GO:0035697	CD8-positive, alpha-beta T cell extravas...	0.135335	0.00695037	0.0402207	Biological Process	136	85
GO:0048478	replication fork protection	0.135335	-0.000248131	0.10516	Biological Process	137	85.625
GO:0002408	myeloid dendritic cell chemotaxis	0.135335	0.00227211	0.105478	Biological Process	138	86.25
GO:0009923	fatty acid elongase complex	0.135335	-0.00111541	0.084529	Cellular Component	139	86.875
GO:0050062	long-chain-fatty-acyl-CoA reductase acti...	0.135335	-0.00111541	0.084529	Molecular Function	140	87.5
GO:0003857	3-hydroxyacyl-CoA dehydrogenase activity	0.135335	-0.00111541	0.084529	Molecular Function	141	88.125
GO:0102339	3-oxo-arachidoyl-CoA reductase activity	0.135335	-0.00111541	0.084529	Molecular Function	142	88.75
GO:0016509	long-chain-3-hydroxyacyl-CoA dehydrogena...	0.135335	-0.00111541	0.084529	Molecular Function	143	89.375
GO:0005131	growth hormone receptor binding	0.135335	0.0274614	0.113652	Molecular Function	144	90
GO:0102342	3-oxo-cerotoyl-CoA reductase activity	0.135335	-0.00111541	0.084529	Molecular Function	145	90.625
GO:0008269	JAK pathway signal transduction adaptor ...	0.135335	0.00136986	0.046501	Molecular Function	146	91.25
GO:0042324	orexin receptor binding	0.135335	-0.0108651	0.0708367	Molecular Function	147	91.875
GO:0031771	type 1 orexin receptor binding	0.135335	-0.0108651	0.0708367	Molecular Function	148	92.5
GO:0031772	type 2 orexin receptor binding	0.135335	-0.0108651	0.0708367	Molecular Function	149	93.125
GO:0102340	3-oxo-behenoyl-CoA reductase activity	0.135335	-0.00111541	0.084529	Molecular Function	150	93.75
GO:0102341	3-oxo-lignoceroyl-CoA reductase activity	0.135335	-0.00111541	0.084529	Molecular Function	151	94.375
GO:0015386	potassium:proton antiporter activity	0.135335	0.00993767	0.078178	Molecular Function	152	95
GO:0015385	sodium:proton antiporter activity	0.135335	0.00993767	0.078178	Molecular Function	153	95.625
GO:0036335	intestinal stem cell homeostasis	0.11789	-0.0094539	0.117238	Biological Process	154	96.25
GO:0046784	viral mRNA export from host cell nucleus	0.0681027	0.00739081	0.062805	Biological Process	155	96.875
GO:0000445	THO complex part of transcription export...	0.0681027	0.00739081	0.062805	Cellular Component	156	97.5
GO:0000347	THO complex	0.0681027	0.00739081	0.062805	Cellular Component	157	98.125
GO:0047820	D-glutamate cyclase activity	0.0681027	0.0135488	0.065171	Molecular Function	158	98.75
GO:0000033	alpha-1,3-mannosyltransferase activity	0.0497871	9.0496e-05	0.0463173	Molecular Function	159	99.375
GO:0042283	dolichyl pyrophosphate Glc1Man9GlcNAc2 a...	0.0497871	9.0496e-05	0.0463173	Molecular Function	160	100

## Sheet: Supplementary Table S4
GO	Term	Dindex	Confidence_Interval_Lower_on_Null_Distribution	Confidence_Interval_Upper_on_Null_Distribution	GO category	Rank	%Rank
GO:0005575	cellular_component	12.9056	4.35791	6.08421	Cellular Component	1	0.0908265
GO:0110165	cellular anatomical entity	12.8507	4.31956	6.02583	Cellular Component	2	0.181653
GO:0003674	molecular_function	12.8184	4.39031	6.08466	Molecular Function	3	0.27248
GO:0008150	biological_process	12.3251	4.15768	5.87418	Biological Process	4	0.363306
GO:0005488	binding	12.0283	4.10043	5.59374	Molecular Function	5	0.454133
GO:0009987	cellular process	11.6214	3.83685	5.46119	Biological Process	6	0.544959
GO:0005622	intracellular anatomical structure	11.551	3.68036	5.20611	Cellular Component	7	0.635786
GO:0043226	organelle	10.939	3.46335	4.89481	Cellular Component	8	0.726612
GO:0043229	intracellular organelle	10.7243	3.32155	4.69954	Cellular Component	9	0.817439
GO:0043227	membrane-bounded organelle	10.3067	3.24722	4.65902	Cellular Component	10	0.908265
GO:0043231	intracellular membrane-bounded organelle	10.092	3.04539	4.44075	Cellular Component	11	0.999092
GO:0005737	cytoplasm	9.9917	2.90714	4.26504	Cellular Component	12	1.08992
GO:0005515	protein binding	9.72948	3.66283	5.07737	Molecular Function	13	1.18074
GO:0065007	biological regulation	9.01727	3.03291	4.38439	Biological Process	14	1.27157
GO:0008152	metabolic process	8.57464	2.60188	3.85308	Biological Process	15	1.3624
GO:0050789	regulation of biological process	8.55458	2.87525	4.17202	Biological Process	16	1.45322
GO:0071704	organic substance metabolic process	8.46475	2.52204	3.76391	Biological Process	17	1.54405
GO:0050794	regulation of cellular process	8.43153	2.71187	4.00582	Biological Process	18	1.63488
GO:0044238	primary metabolic process	8.16886	2.39264	3.6062	Biological Process	19	1.7257
GO:0006807	nitrogen compound metabolic process	7.92879	2.28877	3.50384	Biological Process	20	1.81653
GO:0044237	cellular metabolic process	7.79775	2.2466	3.36963	Biological Process	21	1.90736
GO:0043170	macromolecule metabolic process	7.71417	2.19968	3.41523	Biological Process	22	1.99818
GO:0034641	cellular nitrogen compound metabolic pro...	6.58128	1.56676	2.43703	Biological Process	23	2.08901
GO:1901360	organic cyclic compound metabolic proces...	6.53236	1.49567	2.3307	Biological Process	24	2.17984
GO:0006725	cellular aromatic compound metabolic pro...	6.47741	1.46823	2.28119	Biological Process	25	2.27066
GO:0046483	heterocycle metabolic process	6.391	1.45387	2.24982	Biological Process	26	2.36149
GO:0005634	nucleus	6.25518	1.94733	2.85963	Cellular Component	27	2.45232
GO:0006139	nucleobase-containing compound metabolic...	6.21816	1.42387	2.20536	Biological Process	28	2.54314
GO:0090304	nucleic acid metabolic process	6.04016	1.33335	2.08263	Biological Process	29	2.63397
GO:0097159	organic cyclic compound binding	5.89341	1.50467	2.39583	Molecular Function	30	2.7248
GO:1901363	heterocyclic compound binding	5.82531	1.48849	2.38266	Molecular Function	31	2.81562
GO:0032502	developmental process	5.7729	1.65167	2.62062	Biological Process	32	2.90645
GO:0019222	regulation of metabolic process	5.58905	1.63859	2.68162	Biological Process	33	2.99728
GO:0048518	positive regulation of biological proces...	5.49017	1.5448	2.54679	Biological Process	34	3.0881
GO:0050896	response to stimulus	5.48406	2.05183	3.20101	Biological Process	35	3.17893
GO:0060255	regulation of macromolecule metabolic pr...	5.42937	1.51651	2.54572	Biological Process	36	3.26975
GO:0048522	positive regulation of cellular process	5.16281	1.39682	2.33781	Biological Process	37	3.36058
GO:0051171	regulation of nitrogen compound metaboli...	5.04793	1.41449	2.38363	Biological Process	38	3.45141
GO:0080090	regulation of primary metabolic process	5.04793	1.44733	2.4153	Biological Process	39	3.54223
GO:0031323	regulation of cellular metabolic process	5.01646	1.3637	2.27526	Biological Process	40	3.63306
GO:0043228	non-membrane-bounded organelle	4.93161	1.3641	2.08366	Cellular Component	41	3.72389
GO:0043232	intracellular non-membrane-bounded organ...	4.93161	1.3641	2.08366	Cellular Component	42	3.81471
GO:0051716	cellular response to stimulus	4.91344	1.68748	2.78769	Biological Process	43	3.90554
GO:0010467	gene expression	4.88026	1.48063	2.37916	Biological Process	44	3.99637
GO:0070013	intracellular organelle lumen	4.84043	1.49033	2.36783	Cellular Component	45	4.08719
GO:0043233	organelle lumen	4.84043	1.49033	2.36783	Cellular Component	46	4.17802
GO:0031974	membrane-enclosed lumen	4.84043	1.49033	2.36783	Cellular Component	47	4.26885
GO:0032501	multicellular organismal process	4.7423	1.81771	2.82954	Biological Process	48	4.35967
GO:0009058	biosynthetic process	4.62703	1.42699	2.33739	Biological Process	49	4.4505
GO:1901576	organic substance biosynthetic process	4.60872	1.40854	2.31	Biological Process	50	4.54133
GO:0044249	cellular biosynthetic process	4.57208	1.398	2.30129	Biological Process	51	4.63215
GO:0048869	cellular developmental process	4.52583	1.04028	1.86427	Biological Process	52	4.72298
GO:0071840	cellular component organization or bioge...	4.51648	1.75648	2.80885	Biological Process	53	4.81381
GO:0030154	cell differentiation	4.50751	1.03761	1.85659	Biological Process	54	4.90463
GO:0016043	cellular component organization	4.43006	1.6995	2.76256	Biological Process	55	4.99546
GO:1901564	organonitrogen compound metabolic proces...	4.40921	1.34247	2.34384	Biological Process	56	5.08629
GO:0016020	membrane	4.40183	2.02346	3.10087	Cellular Component	57	5.17711
GO:0048856	anatomical structure development	4.31021	1.49743	2.40529	Biological Process	58	5.26794
GO:0019219	regulation of nucleobase-containing comp...	4.30251	1.04552	1.78248	Biological Process	59	5.35876
GO:0043167	ion binding	4.30251	1.43932	2.34004	Molecular Function	60	5.44959
GO:0007154	cell communication	4.2859	1.50143	2.52829	Biological Process	61	5.54042
GO:0010468	regulation of gene expression	4.27794	1.21355	2.06948	Biological Process	62	5.63124
GO:0016070	RNA metabolic process	4.27104	1.2059	1.94566	Biological Process	63	5.72207
GO:0044271	cellular nitrogen compound biosynthetic ...	4.10423	1.17353	2.02255	Biological Process	64	5.8129
GO:1901362	organic cyclic compound biosynthetic pro...	4.06847	1.07364	1.82873	Biological Process	65	5.90372
GO:0023052	signaling	4.04497	1.46809	2.49658	Biological Process	66	5.99455
GO:0009059	macromolecule biosynthetic process	4.01781	1.18348	2.03437	Biological Process	67	6.08538
GO:0019438	aromatic compound biosynthetic process	4.00037	1.05108	1.7979	Biological Process	68	6.1762
GO:0018130	heterocycle biosynthetic process	3.91395	1.04469	1.79657	Biological Process	69	6.26703
GO:0007165	signal transduction	3.9036	1.32325	2.31546	Biological Process	70	6.35786
GO:0005829	cytosol	3.89607	1.22471	2.01629	Cellular Component	71	6.44868
GO:0003676	nucleic acid binding	3.86526	1.02979	1.76115	Molecular Function	72	6.53951
GO:0034654	nucleobase-containing compound biosynthe...	3.84585	1.02984	1.77771	Biological Process	73	6.63034
GO:0051252	regulation of RNA metabolic process	3.73682	0.969003	1.69813	Biological Process	74	6.72116
GO:0031326	regulation of cellular biosynthetic proc...	3.70535	1.04157	1.82637	Biological Process	75	6.81199
GO:0009889	regulation of biosynthetic process	3.70535	1.05409	1.83385	Biological Process	76	6.90282
GO:0032774	RNA biosynthetic process	3.69932	0.933726	1.63155	Biological Process	77	6.99364
GO:0006351	DNA-templated transcription	3.68101	0.932621	1.62799	Biological Process	78	7.08447
GO:0097659	nucleic acid-templated transcription	3.68101	0.932621	1.62799	Biological Process	79	7.1753
GO:0009893	positive regulation of metabolic process	3.65666	0.904618	1.6802	Biological Process	80	7.26612
GO:0010556	regulation of macromolecule biosynthetic...	3.63725	1.00968	1.79435	Biological Process	81	7.35695
GO:0007275	multicellular organism development	3.6286	1.26533	2.11769	Biological Process	82	7.44777
GO:0043169	cation binding	3.60084	1.04616	1.77482	Molecular Function	83	7.5386
GO:0046872	metal ion binding	3.60084	1.0236	1.75819	Molecular Function	84	7.62943
GO:0051179	localization	3.55556	1.18932	1.88375	Biological Process	85	7.72025
GO:2001141	regulation of RNA biosynthetic process	3.52735	0.901368	1.58886	Biological Process	86	7.81108
GO:0006355	regulation of DNA-templated transcriptio...	3.50904	0.900242	1.58653	Biological Process	87	7.90191
GO:1903506	regulation of nucleic acid-templated tra...	3.50904	0.900978	1.58778	Biological Process	88	7.99273
GO:0010604	positive regulation of macromolecule met...	3.44806	0.827524	1.57176	Biological Process	89	8.08356
GO:0048731	system development	3.27776	1.15224	1.97917	Biological Process	90	8.17439
GO:0051234	establishment of localization	3.27283	1.0335	1.65118	Biological Process	91	8.26521
GO:0051173	positive regulation of nitrogen compound...	3.25778	0.749738	1.47033	Biological Process	92	8.35604
GO:0006810	transport	3.21788	0.987797	1.58441	Biological Process	93	8.44687
GO:0071944	cell periphery	3.14589	1.29339	2.12347	Cellular Component	94	8.53769
GO:0003824	catalytic activity	3.11641	1.10239	1.82306	Molecular Function	95	8.62852
GO:0031325	positive regulation of cellular metaboli...	3.10842	0.739155	1.44428	Biological Process	96	8.71935
GO:0048519	negative regulation of biological proces...	3.09304	1.29806	2.20441	Biological Process	97	8.81017
GO:0044260	cellular macromolecule metabolic process	2.98044	0.685139	1.36464	Biological Process	98	8.901
GO:0031981	nuclear lumen	2.90647	1.15967	1.87381	Cellular Component	99	8.99183
GO:0006366	transcription by RNA polymerase II	2.88667	0.684617	1.23472	Biological Process	100	9.08265
GO:0006357	regulation of transcription by RNA polym...	2.86835	0.660835	1.21721	Biological Process	101	9.17348
GO:0012505	endomembrane system	2.86548	1.14376	1.89497	Cellular Component	102	9.26431
GO:0048523	negative regulation of cellular process	2.81634	1.15156	1.97091	Biological Process	103	9.35513
GO:0005694	chromosome	2.8145	0.446407	0.898907	Cellular Component	104	9.44596
GO:0042221	response to chemical	2.7888	0.872803	1.57736	Biological Process	105	9.53678
GO:0005654	nucleoplasm	2.78342	1.06736	1.76659	Cellular Component	106	9.62761
GO:0006793	phosphorus metabolic process	2.76581	0.515859	1.15856	Biological Process	107	9.71844
GO:0006796	phosphate-containing compound metabolic ...	2.72918	0.505719	1.1483	Biological Process	108	9.80926
GO:0006950	response to stress	2.69955	0.851378	1.58844	Biological Process	109	9.90009
GO:0019538	protein metabolic process	2.69526	1.14539	2.10219	Biological Process	110	9.99092
GO:0005886	plasma membrane	2.67375	1.08764	1.83418	Cellular Component	111	10.0817
GO:0003677	DNA binding	2.64057	0.610414	1.21381	Molecular Function	112	10.1726
GO:0032991	protein-containing complex	2.58682	1.25377	2.19955	Cellular Component	113	10.2634
GO:0031982	vesicle	2.55499	0.806401	1.45875	Cellular Component	114	10.3542
GO:0140110	transcription regulator activity	2.55415	0.4557	0.994505	Molecular Function	115	10.445
GO:0045935	positive regulation of nucleobase-contai...	2.4992	0.492016	1.0637	Biological Process	116	10.5359
GO:0000785	chromatin	2.46454	0.29568	0.688023	Cellular Component	117	10.6267
GO:0043565	sequence-specific DNA binding	2.46257	0.391049	0.833302	Molecular Function	118	10.7175
GO:0051254	positive regulation of RNA metabolic pro...	2.44425	0.450177	0.99292	Biological Process	119	10.8084
GO:0003690	double-stranded DNA binding	2.42594	0.363376	0.819766	Molecular Function	120	10.8992
GO:0000976	transcription cis-regulatory region bind...	2.40762	0.334871	0.748316	Molecular Function	121	10.99
GO:0001067	transcription regulatory region nucleic ...	2.40762	0.334871	0.748316	Molecular Function	122	11.0808
GO:1990837	sequence-specific double-stranded DNA bi...	2.40762	0.349831	0.766616	Molecular Function	123	11.1717
GO:0000977	RNA polymerase II transcription regulato...	2.40762	0.297908	0.681987	Molecular Function	124	11.2625
GO:0031328	positive regulation of cellular biosynth...	2.39447	0.476122	1.0283	Biological Process	125	11.3533
GO:0010557	positive regulation of macromolecule bio...	2.39447	0.455447	1.00648	Biological Process	126	11.4441
GO:0009891	positive regulation of biosynthetic proc...	2.39447	0.482628	1.03625	Biological Process	127	11.535
GO:0031224	intrinsic component of membrane	2.38992	0.940342	1.63636	Cellular Component	128	11.6258
GO:0003700	DNA-binding transcription factor activit...	2.38931	0.26956	0.643223	Molecular Function	129	11.7166
GO:0065008	regulation of biological quality	2.37161	0.788569	1.54262	Biological Process	130	11.8074
GO:0009056	catabolic process	2.36583	0.469108	0.977182	Biological Process	131	11.8983
GO:0000981	DNA-binding transcription factor activit...	2.35268	0.250302	0.611742	Molecular Function	132	11.9891
GO:0000987	cis-regulatory region sequence-specific ...	2.35268	0.268464	0.624282	Molecular Function	133	12.0799
GO:0000978	RNA polymerase II cis-regulatory region ...	2.35268	0.263665	0.61934	Molecular Function	134	12.1708
GO:0007166	cell surface receptor signaling pathway	2.34639	0.612638	1.28841	Biological Process	135	12.2616
GO:1902680	positive regulation of RNA biosynthetic ...	2.33952	0.410268	0.923533	Biological Process	136	12.3524
GO:0051128	regulation of cellular component organiz...	2.33799	0.669802	1.21408	Biological Process	137	12.4432
GO:0048513	animal organ development	2.3373	0.895969	1.57552	Biological Process	138	12.5341
GO:0016021	integral component of membrane	2.33497	0.903689	1.57361	Cellular Component	139	12.6249
GO:0045893	positive regulation of DNA-templated tra...	2.3212	0.41025	0.922084	Biological Process	140	12.7157
GO:1903508	positive regulation of nucleic acid-temp...	2.3212	0.41025	0.922084	Biological Process	141	12.8065
GO:0005576	extracellular region	2.30605	0.926407	1.54475	Cellular Component	142	12.8974
GO:0006996	organelle organization	2.29424	0.85598	1.56625	Biological Process	143	12.9882
GO:0070887	cellular response to chemical stimulus	2.27916	0.663934	1.24489	Biological Process	144	13.079
GO:1901575	organic substance catabolic process	2.25594	0.382402	0.804336	Biological Process	145	13.1698
GO:0005739	mitochondrion	2.20035	0.289452	0.694065	Cellular Component	146	13.2607
GO:0006259	DNA metabolic process	2.15659	0.209792	0.608082	Biological Process	147	13.3515
GO:0007399	nervous system development	2.15374	0.658584	1.30396	Biological Process	148	13.4423
GO:0010033	response to organic substance	2.14382	0.646077	1.24365	Biological Process	149	13.5332
GO:0048583	regulation of response to stimulus	2.1061	0.939781	1.71019	Biological Process	150	13.624
GO:0036094	small molecule binding	2.0831	0.440175	0.987309	Molecular Function	151	13.7148
GO:0065009	regulation of molecular function	2.0574	0.654849	1.41284	Biological Process	152	13.8056
GO:0044248	cellular catabolic process	2.05679	0.36845	0.848121	Biological Process	153	13.8965
GO:0010646	regulation of cell communication	2.04512	0.819894	1.44171	Biological Process	154	13.9873
GO:0023051	regulation of signaling	2.04512	0.822121	1.4443	Biological Process	155	14.0781
GO:0045944	positive regulation of transcription by ...	2.04363	0.290136	0.673084	Biological Process	156	14.1689
GO:0009605	response to external stimulus	2.03822	0.548582	1.02736	Biological Process	157	14.2598
GO:0009892	negative regulation of metabolic process	2.03625	0.721638	1.35632	Biological Process	158	14.3506
GO:0051641	cellular localization	1.99359	0.766389	1.35761	Biological Process	159	14.4414
GO:0010605	negative regulation of macromolecule met...	1.94983	0.674059	1.30591	Biological Process	160	14.5322
GO:0043412	macromolecule modification	1.89576	0.827501	1.56013	Biological Process	161	14.6231
GO:1901565	organonitrogen compound catabolic proces...	1.89195	0.215869	0.565871	Biological Process	162	14.7139
GO:0044281	small molecule metabolic process	1.89195	0.242625	0.6078	Biological Process	163	14.8047
GO:0031090	organelle membrane	1.88886	0.803223	1.32136	Cellular Component	164	14.8955
GO:0006260	DNA replication	1.88701	0.0172123	0.171149	Biological Process	165	14.9864
GO:0071310	cellular response to organic substance	1.87941	0.510056	1.08056	Biological Process	166	15.0772
GO:0036211	protein modification process	1.87744	0.760297	1.48333	Biological Process	167	15.168
GO:0033036	macromolecule localization	1.8757	0.640115	1.1746	Biological Process	168	15.2589
GO:0009966	regulation of signal transduction	1.83652	0.719799	1.31282	Biological Process	169	15.3497
GO:0044085	cellular component biogenesis	1.82962	0.72916	1.2591	Biological Process	170	15.4405
GO:0016787	hydrolase activity	1.81782	0.377202	0.793956	Molecular Function	171	15.5313
GO:0097708	intracellular vesicle	1.81559	0.490436	1.07682	Cellular Component	172	15.6222
GO:0031410	cytoplasmic vesicle	1.81559	0.488271	1.07616	Cellular Component	173	15.713
GO:0000166	nucleotide binding	1.80553	0.356995	0.890148	Molecular Function	174	15.8038
GO:1901265	nucleoside phosphate binding	1.80553	0.356995	0.890148	Molecular Function	175	15.8946
GO:0031324	negative regulation of cellular metaboli...	1.75352	0.527037	1.07911	Biological Process	176	15.9855
GO:0048468	cell development	1.73997	0.426533	0.975457	Biological Process	177	16.0763
GO:0022607	cellular component assembly	1.72489	0.660021	1.18146	Biological Process	178	16.1671
GO:0051172	negative regulation of nitrogen compound...	1.72205	0.575333	1.17807	Biological Process	179	16.2579
GO:0022008	neurogenesis	1.67986	0.343871	0.872147	Biological Process	180	16.3488
GO:0019637	organophosphate metabolic process	1.67129	0.102999	0.434304	Biological Process	181	16.4396
GO:0044877	protein-containing complex binding	1.67099	0.281367	0.686992	Molecular Function	182	16.5304
GO:0005615	extracellular space	1.66623	0.657679	1.23217	Cellular Component	183	16.6213
GO:0001216	DNA-binding transcription activator acti...	1.66417	0.0688228	0.26458	Molecular Function	184	16.7121
GO:0001228	DNA-binding transcription activator acti...	1.66417	0.0685051	0.263432	Molecular Function	185	16.8029
GO:0042995	cell projection	1.63934	0.546388	1.04375	Cellular Component	186	16.8937
GO:0035556	intracellular signal transduction	1.62531	0.573737	1.19796	Biological Process	187	16.9846
GO:0120025	plasma membrane bounded cell projection	1.62102	0.521797	1.00153	Cellular Component	188	17.0754
GO:0051239	regulation of multicellular organismal p...	1.6059	0.644628	1.31679	Biological Process	189	17.1662
GO:0098772	molecular function regulator activity	1.59581	0.365705	0.810068	Molecular Function	190	17.257
GO:0033554	cellular response to stress	1.58156	0.444575	0.983256	Biological Process	191	17.3479
GO:0050790	regulation of catalytic activity	1.55808	0.465081	1.07349	Biological Process	192	17.4387
GO:0048699	generation of neurons	1.52534	0.298206	0.810008	Biological Process	193	17.5295
GO:1901135	carbohydrate derivative metabolic proces...	1.5228	0.121283	0.420042	Biological Process	194	17.6203
GO:0099080	supramolecular complex	1.50186	0.30746	0.819671	Cellular Component	195	17.7112
GO:0070727	cellular macromolecule localization	1.49427	0.522727	1.04274	Biological Process	196	17.802
GO:0008104	protein localization	1.49427	0.520966	1.03367	Biological Process	197	17.8928
GO:0030182	neuron differentiation	1.48871	0.285311	0.786319	Biological Process	198	17.9837
GO:0009653	anatomical structure morphogenesis	1.47486	0.677708	1.26382	Biological Process	199	18.0745
GO:1901361	organic cyclic compound catabolic proces...	1.46269	0.0392624	0.273832	Biological Process	200	18.1653
GO:0051246	regulation of protein metabolic process	1.45851	0.517085	1.19303	Biological Process	201	18.2561
GO:0008219	cell death	1.45764	0.454139	1.0374	Biological Process	202	18.347
GO:0005856	cytoskeleton	1.44582	0.489064	1.0054	Cellular Component	203	18.4378
GO:0005759	mitochondrial matrix	1.44351	0.0306103	0.239657	Cellular Component	204	18.5286
GO:0012501	programmed cell death	1.43932	0.414151	0.979619	Biological Process	205	18.6194
GO:0006915	apoptotic process	1.43932	0.399067	0.965836	Biological Process	206	18.7103
GO:0048666	neuron development	1.43376	0.21931	0.686424	Biological Process	207	18.8011
GO:0055086	nucleobase-containing small molecule met...	1.43122	0.0482717	0.269222	Biological Process	208	18.8919
GO:0006753	nucleoside phosphate metabolic process	1.41291	0.0272982	0.236477	Biological Process	209	18.9827
GO:0009117	nucleotide metabolic process	1.41291	0.0260858	0.236287	Biological Process	210	19.0736
GO:0019439	aromatic compound catabolic process	1.41291	0.0385381	0.271634	Biological Process	211	19.1644
GO:0002376	immune system process	1.40159	0.478057	1.03919	Biological Process	212	19.2552
GO:0016788	hydrolase activity, acting on ester bond...	1.39975	0.0814305	0.356724	Molecular Function	213	19.346
GO:0034655	nucleobase-containing compound catabolic...	1.39459	0.0302657	0.245123	Biological Process	214	19.4369
GO:0044270	cellular nitrogen compound catabolic pro...	1.39459	0.0334766	0.252336	Biological Process	215	19.5277
GO:0046700	heterocycle catabolic process	1.39459	0.0322726	0.250491	Biological Process	216	19.6185
GO:0030054	cell junction	1.37579	0.539368	1.03155	Cellular Component	217	19.7094
GO:0051130	positive regulation of cellular componen...	1.36566	0.228923	0.590807	Biological Process	218	19.8002
GO:0019899	enzyme binding	1.33546	0.403746	0.940317	Molecular Function	219	19.891
GO:0042578	phosphoric ester hydrolase activity	1.31333	0.0185193	0.205745	Molecular Function	220	19.9818
GO:0045934	negative regulation of nucleobase-contai...	1.30398	0.3498	0.843564	Biological Process	221	20.0727
GO:0071702	organic substance transport	1.28654	0.49922	0.920909	Biological Process	222	20.1635
GO:0016791	phosphatase activity	1.2767	0.00788207	0.184586	Molecular Function	223	20.2543
GO:0009719	response to endogenous stimulus	1.27622	0.332668	0.807757	Biological Process	224	20.3451
GO:0009888	tissue development	1.27338	0.420298	0.895178	Biological Process	225	20.436
GO:1901700	response to oxygen-containing compound	1.2579	0.318593	0.743501	Biological Process	226	20.5268
GO:0019904	protein domain specific binding	1.25293	0.155081	0.444289	Molecular Function	227	20.6176
GO:1901136	carbohydrate derivative catabolic proces...	1.24007	0.00490033	0.114188	Biological Process	228	20.7084
GO:0009123	nucleoside monophosphate metabolic proce...	1.24007	-0.0256212	0.0968779	Biological Process	229	20.7993
GO:0030030	cell projection organization	1.23548	0.31668	0.822934	Biological Process	230	20.8901
GO:0003723	RNA binding	1.22469	0.374495	0.811982	Molecular Function	231	20.9809
GO:0009262	deoxyribonucleotide metabolic process	1.22175	-0.0828182	0.159375	Biological Process	232	21.0718
GO:1901292	nucleoside phosphate catabolic process	1.22175	-0.0135548	0.0870505	Biological Process	233	21.1626
GO:0046434	organophosphate catabolic process	1.22175	-0.00256371	0.124088	Biological Process	234	21.2534
GO:0019692	deoxyribose phosphate metabolic process	1.22175	-0.0828182	0.159375	Biological Process	235	21.3442
GO:0009394	2'-deoxyribonucleotide metabolic process	1.22175	-0.0828182	0.159375	Biological Process	236	21.4351
GO:0009166	nucleotide catabolic process	1.22175	-0.014706	0.0891275	Biological Process	237	21.5259
GO:0072527	pyrimidine-containing compound metabolic...	1.22175	-0.0566175	0.135442	Biological Process	238	21.6167
GO:0008252	nucleotidase activity	1.22175	-0.2485	0.339477	Molecular Function	239	21.7075
GO:0008253	5'-nucleotidase activity	1.22175	-0.2485	0.339477	Molecular Function	240	21.7984
GO:0007010	cytoskeleton organization	1.21804	0.309758	0.715242	Biological Process	241	21.8892
GO:0120036	plasma membrane bounded cell projection ...	1.21717	0.307551	0.810319	Biological Process	242	21.98
GO:0032879	regulation of localization	1.2167	0.374602	0.804458	Biological Process	243	22.0708
GO:0005102	signaling receptor binding	1.20638	0.271132	0.655998	Molecular Function	244	22.1617
GO:0008283	cell population proliferation	1.20441	0.376016	0.926513	Biological Process	245	22.2525
GO:0009264	deoxyribonucleotide catabolic process	1.20344	-0.202035	0.288972	Biological Process	246	22.3433
GO:0072529	pyrimidine-containing compound catabolic...	1.20344	-0.140574	0.221106	Biological Process	247	22.4342
GO:0006244	pyrimidine nucleotide catabolic process	1.20344	-0.332285	0.423438	Biological Process	248	22.525
GO:0046386	deoxyribose phosphate catabolic process	1.20344	-0.202035	0.288972	Biological Process	249	22.6158
GO:0009219	pyrimidine deoxyribonucleotide metabolic...	1.20344	-0.145259	0.22211	Biological Process	250	22.7066
GO:0009223	pyrimidine deoxyribonucleotide catabolic...	1.20344	-0.332285	0.423438	Biological Process	251	22.7975
GO:0006220	pyrimidine nucleotide metabolic process	1.20344	-0.123286	0.20709	Biological Process	252	22.8883
GO:0051649	establishment of localization in cell	1.19409	0.458474	0.895875	Biological Process	253	22.9791
GO:0016192	vesicle-mediated transport	1.19173	0.323519	0.652835	Biological Process	254	23.0699
GO:0010941	regulation of cell death	1.16262	0.315603	0.880035	Biological Process	255	23.1608
GO:0042802	identical protein binding	1.15636	0.40539	0.80106	Molecular Function	256	23.2516
GO:0071495	cellular response to endogenous stimulus	1.15317	0.278045	0.734643	Biological Process	257	23.3424
GO:0043005	neuron projection	1.15317	0.328364	0.724618	Cellular Component	258	23.4332
GO:0140096	catalytic activity, acting on a protein	1.1512	0.441416	0.900756	Molecular Function	259	23.5241
GO:0042592	homeostatic process	1.1443	0.285562	0.733933	Biological Process	260	23.6149
GO:0042981	regulation of apoptotic process	1.1443	0.264833	0.789278	Biological Process	261	23.7057
GO:0043067	regulation of programmed cell death	1.1443	0.276964	0.806625	Biological Process	262	23.7965
GO:0031175	neuron projection development	1.1439	0.187486	0.642847	Biological Process	263	23.8874
GO:0007049	cell cycle	1.14001	0.386994	0.842664	Biological Process	264	23.9782
GO:0009607	response to biotic stimulus	1.13202	0.229096	0.609545	Biological Process	265	24.069
GO:0048584	positive regulation of response to stimu...	1.13202	0.440602	0.952391	Biological Process	266	24.1599
GO:0099081	supramolecular polymer	1.12559	0.19988	0.611827	Cellular Component	267	24.2507
GO:0044419	biological process involved in interspec...	1.11886	0.283699	0.65397	Biological Process	268	24.3415
GO:0007155	cell adhesion	1.08849	0.315005	0.78276	Biological Process	269	24.4323
GO:0042127	regulation of cell population proliferat...	1.08136	0.315665	0.821925	Biological Process	270	24.5232
GO:0005783	endoplasmic reticulum	1.08049	0.393931	0.867912	Cellular Component	271	24.614
GO:0030234	enzyme regulator activity	1.06588	0.219628	0.561558	Molecular Function	272	24.7048
GO:0043207	response to external biotic stimulus	1.06392	0.233179	0.566886	Biological Process	273	24.7956
GO:0051707	response to other organism	1.06392	0.233179	0.566886	Biological Process	274	24.8865
GO:0010648	negative regulation of cell communicatio...	1.05876	0.260421	0.656591	Biological Process	275	24.9773
GO:0023057	negative regulation of signaling	1.05876	0.260421	0.656591	Biological Process	276	25.0681
GO:0003008	system process	1.05789	0.325079	0.78342	Biological Process	277	25.1589
GO:1901701	cellular response to oxygen-containing c...	1.04844	0.192517	0.614696	Biological Process	278	25.2498
GO:0006811	ion transport	1.04583	0.203059	0.515839	Biological Process	279	25.3406
GO:0005215	transporter activity	1.04154	0.123914	0.403191	Molecular Function	280	25.4314
GO:0031327	negative regulation of cellular biosynth...	1.03331	0.386369	0.90185	Biological Process	281	25.5223
GO:0009890	negative regulation of biosynthetic proc...	1.03331	0.391152	0.908802	Biological Process	282	25.6131
GO:0048585	negative regulation of response to stimu...	1.02815	0.308	0.765852	Biological Process	283	25.7039
GO:1903561	extracellular vesicle	1.02125	0.339459	0.738504	Cellular Component	284	25.7947
GO:0043230	extracellular organelle	1.02125	0.339338	0.738992	Cellular Component	285	25.8856
GO:0065010	extracellular membrane-bounded organelle	1.02125	0.339338	0.738992	Cellular Component	286	25.9764
GO:0098588	bounding membrane of organelle	1.01413	0.495308	0.911947	Cellular Component	287	26.0672
GO:0008092	cytoskeletal protein binding	1.00857	0.227944	0.576109	Molecular Function	288	26.158
GO:0051049	regulation of transport	1.0081	0.297104	0.665766	Biological Process	289	26.2489
GO:0043933	protein-containing complex organization	1.00381	0.356165	0.723165	Biological Process	290	26.3397
GO:0005794	Golgi apparatus	0.980333	0.364499	0.736118	Cellular Component	291	26.4305
GO:0071705	nitrogen compound transport	0.978367	0.422474	0.838483	Biological Process	292	26.5213
GO:0006812	cation transport	0.972563	0.148139	0.45628	Biological Process	293	26.6122
GO:0016310	phosphorylation	0.972337	0.299908	0.838795	Biological Process	294	26.703
GO:0031399	regulation of protein modification proce...	0.971467	0.253378	0.75048	Biological Process	295	26.7938
GO:0019220	regulation of phosphate metabolic proces...	0.966307	0.225761	0.666364	Biological Process	296	26.8847
GO:0051174	regulation of phosphorus metabolic proce...	0.966307	0.228328	0.667864	Biological Process	297	26.9755
GO:0010558	negative regulation of macromolecule bio...	0.965211	0.371171	0.881416	Biological Process	298	27.0663
GO:0051253	negative regulation of RNA metabolic pro...	0.965211	0.300029	0.786695	Biological Process	299	27.1571
GO:0070161	anchoring junction	0.962017	0.307798	0.672825	Cellular Component	300	27.248
GO:0099512	supramolecular fiber	0.953622	0.170373	0.552096	Cellular Component	301	27.3388
GO:0070062	extracellular exosome	0.953151	0.334205	0.733077	Cellular Component	302	27.4296
GO:0009790	embryo development	0.93374	0.227938	0.619821	Biological Process	303	27.5204
GO:0007267	cell-cell signaling	0.931416	0.34256	0.83506	Biological Process	304	27.6113
GO:0051726	regulation of cell cycle	0.930546	0.205784	0.573544	Biological Process	305	27.7021
GO:0044087	regulation of cellular component biogene...	0.929676	0.199502	0.548794	Biological Process	306	27.7929
GO:0045892	negative regulation of DNA-templated tra...	0.92858	0.284046	0.762227	Biological Process	307	27.8837
GO:1903507	negative regulation of nucleic acid-temp...	0.92858	0.284046	0.762227	Biological Process	308	27.9746
GO:1902679	negative regulation of RNA biosynthetic ...	0.92858	0.284046	0.762227	Biological Process	309	28.0654
GO:0012506	vesicle membrane	0.92771	0.238666	0.594138	Cellular Component	310	28.1562
GO:0030659	cytoplasmic vesicle membrane	0.92771	0.233273	0.586978	Cellular Component	311	28.247
GO:0009968	negative regulation of signal transducti...	0.92342	0.234808	0.622457	Biological Process	312	28.3379
GO:0031344	regulation of cell projection organizati...	0.922151	0.0884939	0.515175	Biological Process	313	28.4287
GO:0120035	regulation of plasma membrane bounded ce...	0.922151	0.0814715	0.500673	Biological Process	314	28.5195
GO:0040007	growth	0.9131	0.182878	0.586565	Biological Process	315	28.6104
GO:0065003	protein-containing complex assembly	0.91223	0.28963	0.641181	Biological Process	316	28.7012
GO:0023056	positive regulation of signaling	0.91223	0.340165	0.75082	Biological Process	317	28.792
GO:0010647	positive regulation of cell communicatio...	0.91223	0.33989	0.749365	Biological Process	318	28.8828
GO:0055085	transmembrane transport	0.90533	0.208123	0.501035	Biological Process	319	28.9737
GO:0022402	cell cycle process	0.899074	0.253166	0.669958	Biological Process	320	29.0645
GO:0007167	enzyme-linked receptor protein signaling...	0.899074	0.171545	0.541126	Biological Process	321	29.1553
GO:0006952	defense response	0.897109	0.279088	0.619301	Biological Process	322	29.2461
GO:0045202	synapse	0.893915	0.314344	0.731541	Cellular Component	323	29.337
GO:0016740	transferase activity	0.892819	0.404293	0.88394	Molecular Function	324	29.4278
GO:0000003	reproduction	0.881629	0.24841	0.678778	Biological Process	325	29.5186
GO:0016477	cell migration	0.880759	0.268112	0.667813	Biological Process	326	29.6094
GO:0048870	cell motility	0.880759	0.294457	0.715286	Biological Process	327	29.7003
GO:0050877	nervous system process	0.879889	0.179674	0.526557	Biological Process	328	29.7911
GO:2000026	regulation of multicellular organismal d...	0.873633	0.29933	0.81024	Biological Process	329	29.8819
GO:0060429	epithelium development	0.868473	0.232486	0.565239	Biological Process	330	29.9728
GO:0046907	intracellular transport	0.867603	0.28581	0.700439	Biological Process	331	30.0636
GO:0010975	regulation of neuron projection developm...	0.867204	0.0380296	0.400658	Biological Process	332	30.1544
GO:0031012	extracellular matrix	0.865863	0.14449	0.444262	Cellular Component	333	30.2452
GO:0030312	external encapsulating structure	0.865863	0.14449	0.444262	Cellular Component	334	30.3361
GO:0022414	reproductive process	0.863313	0.245497	0.672048	Biological Process	335	30.4269
GO:0030424	axon	0.857283	0.128534	0.490088	Cellular Component	336	30.5177
GO:0051247	positive regulation of protein metabolic...	0.850158	0.233997	0.769468	Biological Process	337	30.6085
GO:0044093	positive regulation of molecular functio...	0.850158	0.256656	0.794089	Biological Process	338	30.6994
GO:0006468	protein phosphorylation	0.849287	0.230396	0.738232	Biological Process	339	30.7902
GO:0006955	immune response	0.847321	0.223173	0.64978	Biological Process	340	30.881
GO:0030155	regulation of cell adhesion	0.842387	0.137	0.418337	Biological Process	341	30.9718
GO:0031975	envelope	0.842387	0.168808	0.505237	Cellular Component	342	31.0627
GO:0031967	organelle envelope	0.842387	0.168808	0.505237	Cellular Component	343	31.1535
GO:0017124	SH3 domain binding	0.834862	0.0106708	0.177524	Molecular Function	344	31.2443
GO:0044092	negative regulation of molecular functio...	0.830972	0.205345	0.587252	Biological Process	345	31.3351
GO:0033043	regulation of organelle organization	0.830972	0.311558	0.639462	Biological Process	346	31.426
GO:0062023	collagen-containing extracellular matrix	0.829232	0.107977	0.385487	Cellular Component	347	31.5168
GO:0033993	response to lipid	0.821522	0.153435	0.480199	Biological Process	348	31.6076
GO:0045184	establishment of protein localization	0.80553	0.323735	0.704851	Biological Process	349	31.6985
GO:0015630	microtubule cytoskeleton	0.795211	0.248009	0.648335	Cellular Component	350	31.7893
GO:0051241	negative regulation of multicellular org...	0.781185	0.141968	0.567732	Biological Process	351	31.8801
GO:0009967	positive regulation of signal transducti...	0.776895	0.305045	0.699365	Biological Process	352	31.9709
GO:0042325	regulation of phosphorylation	0.776025	0.190914	0.59403	Biological Process	353	32.0618
GO:0005740	mitochondrial envelope	0.769125	0.100554	0.332204	Cellular Component	354	32.1526
GO:0015031	protein transport	0.768899	0.307915	0.675252	Biological Process	355	32.2434
GO:0002682	regulation of immune system process	0.768029	0.229044	0.66729	Biological Process	356	32.3342
GO:0031346	positive regulation of cell projection o...	0.76247	0.0357407	0.262581	Biological Process	357	32.4251
GO:0006897	endocytosis	0.754474	0.0837934	0.324334	Biological Process	358	32.5159
GO:0099513	polymeric cytoskeletal fiber	0.745024	0.103754	0.446998	Cellular Component	359	32.6067
GO:0009057	macromolecule catabolic process	0.738298	0.23439	0.60783	Biological Process	360	32.6975
GO:0031966	mitochondrial membrane	0.732493	0.0936405	0.323726	Cellular Component	361	32.7884
GO:0007017	microtubule-based process	0.721078	0.13567	0.448196	Biological Process	362	32.8792
GO:0030001	metal ion transport	0.719338	0.089005	0.385388	Biological Process	363	32.97
GO:0046914	transition metal ion binding	0.718242	0.198813	0.669955	Molecular Function	364	33.0609
GO:0043085	positive regulation of catalytic activit...	0.708792	0.157673	0.650276	Biological Process	365	33.1517
GO:0051338	regulation of transferase activity	0.707922	0.130089	0.492183	Biological Process	366	33.2425
GO:0034220	ion transmembrane transport	0.701892	0.133831	0.38839	Biological Process	367	33.3333
GO:0044089	positive regulation of cellular componen...	0.701892	0.056105	0.364337	Biological Process	368	33.4242
GO:0022857	transmembrane transporter activity	0.701892	0.102347	0.349386	Molecular Function	369	33.515
GO:0005743	mitochondrial inner membrane	0.695862	0.0497577	0.220198	Cellular Component	370	33.6058
GO:0019866	organelle inner membrane	0.695862	0.0546233	0.24762	Cellular Component	371	33.6966
GO:0005768	endosome	0.695636	0.147118	0.574623	Cellular Component	372	33.7875
GO:0051052	regulation of DNA metabolic process	0.693896	0.0911647	0.37528	Biological Process	373	33.8783
GO:0010243	response to organonitrogen compound	0.690477	0.152544	0.488811	Biological Process	374	33.9691
GO:1901698	response to nitrogen compound	0.690477	0.171503	0.550248	Biological Process	375	34.0599
GO:0010564	regulation of cell cycle process	0.689607	0.142943	0.419733	Biological Process	376	34.1508
GO:0001932	regulation of protein phosphorylation	0.689607	0.146136	0.529596	Biological Process	377	34.2416
GO:0071396	cellular response to lipid	0.685317	0.0752759	0.400636	Biological Process	378	34.3324
GO:0040008	regulation of growth	0.685317	0.0914937	0.428881	Biological Process	379	34.4233
GO:0006974	cellular response to DNA damage stimulus	0.676451	0.124807	0.574167	Biological Process	380	34.5141
GO:0051248	negative regulation of protein metabolic...	0.676451	0.177681	0.562759	Biological Process	381	34.6049
GO:0045859	regulation of protein kinase activity	0.671291	0.0482275	0.383703	Biological Process	382	34.6957
GO:0043549	regulation of kinase activity	0.671291	0.0812005	0.431926	Biological Process	383	34.7866
GO:0046983	protein dimerization activity	0.669325	0.128055	0.455405	Molecular Function	384	34.8774
GO:0098655	cation transmembrane transport	0.665261	0.104646	0.349647	Biological Process	385	34.9682
GO:0009628	response to abiotic stimulus	0.659005	0.159513	0.525755	Biological Process	386	35.059
GO:0005887	integral component of plasma membrane	0.659005	0.199179	0.566761	Cellular Component	387	35.1499
GO:0031226	intrinsic component of plasma membrane	0.659005	0.194351	0.613589	Cellular Component	388	35.2407
GO:0016604	nuclear body	0.659005	0.145782	0.49026	Cellular Component	389	35.3315
GO:0007423	sensory organ development	0.652105	0.0779883	0.350733	Biological Process	390	35.4223
GO:0001775	cell activation	0.644979	0.122325	0.529563	Biological Process	391	35.5132
GO:0097190	apoptotic signaling pathway	0.633789	0.0961925	0.351997	Biological Process	392	35.604
GO:0030855	epithelial cell differentiation	0.627534	0.0995208	0.345814	Biological Process	393	35.6948
GO:0035295	tube development	0.627534	0.22711	0.585261	Biological Process	394	35.7856
GO:0008134	transcription factor binding	0.627534	0.119176	0.470116	Molecular Function	395	35.8765
GO:0045321	leukocyte activation	0.626664	0.101324	0.465837	Biological Process	396	35.9673
GO:0060341	regulation of cellular localization	0.626664	0.14654	0.473041	Biological Process	397	36.0581
GO:0099503	secretory vesicle	0.626664	0.13693	0.477051	Cellular Component	398	36.149
GO:0043086	negative regulation of catalytic activit...	0.621504	0.1052	0.372031	Biological Process	399	36.2398
GO:0005198	structural molecule activity	0.620634	0.133669	0.456195	Molecular Function	400	36.3306
GO:0098660	inorganic ion transmembrane transport	0.615474	0.0915953	0.333609	Biological Process	401	36.4214
GO:0009894	regulation of catabolic process	0.610088	0.165616	0.515578	Biological Process	402	36.5123
GO:0009887	animal organ morphogenesis	0.609218	0.199088	0.55263	Biological Process	403	36.6031
GO:0140297	DNA-binding transcription factor binding	0.609218	0.0743371	0.396113	Molecular Function	404	36.6939
GO:0046649	lymphocyte activation	0.608348	0.0831096	0.386891	Biological Process	405	36.7847
GO:0050865	regulation of cell activation	0.608348	0.0667631	0.386829	Biological Process	406	36.8756
GO:0034097	response to cytokine	0.604058	0.138039	0.453031	Biological Process	407	36.9664
GO:0097435	supramolecular fiber organization	0.604058	0.15905	0.421826	Biological Process	408	37.0572
GO:0044770	cell cycle phase transition	0.603188	0.0942028	0.33615	Biological Process	409	37.148
GO:0098542	defense response to other organism	0.601222	0.146836	0.427277	Biological Process	410	37.2389
GO:1905114	cell surface receptor signaling pathway ...	0.598898	0.0904054	0.348097	Biological Process	411	37.3297
GO:0001654	eye development	0.597158	0.04815	0.259936	Biological Process	412	37.4205
GO:0098662	inorganic cation transmembrane transport	0.597158	0.080223	0.317819	Biological Process	413	37.5114
GO:0150063	visual system development	0.597158	0.0472512	0.262934	Biological Process	414	37.6022
GO:0048880	sensory system development	0.597158	0.0475675	0.263981	Biological Process	415	37.693
GO:0002684	positive regulation of immune system pro...	0.595192	0.116788	0.430635	Biological Process	416	37.7838
GO:0051336	regulation of hydrolase activity	0.590903	0.136571	0.509434	Biological Process	417	37.8747
GO:0002694	regulation of leukocyte activation	0.590032	0.0584577	0.361301	Biological Process	418	37.9655
GO:0030141	secretory granule	0.590032	0.0881717	0.391834	Cellular Component	419	38.0563
GO:0061024	membrane organization	0.584873	0.123469	0.438435	Biological Process	420	38.1471
GO:0051668	localization within membrane	0.584873	0.0973089	0.324194	Biological Process	421	38.238
GO:0016049	cell growth	0.580583	0.0958931	0.412855	Biological Process	422	38.3288
GO:0098793	presynapse	0.579713	0.0712029	0.325226	Cellular Component	423	38.4196
GO:0006629	lipid metabolic process	0.577747	0.172187	0.554263	Biological Process	424	38.5104
GO:1903047	mitotic cell cycle process	0.571717	0.160904	0.455242	Biological Process	425	38.6013
GO:0051249	regulation of lymphocyte activation	0.571717	0.0491005	0.29556	Biological Process	426	38.6921
GO:0000278	mitotic cell cycle	0.571717	0.186506	0.505156	Biological Process	427	38.7829
GO:0031252	cell leading edge	0.567427	0.0642195	0.325315	Cellular Component	428	38.8738
GO:0010563	negative regulation of phosphorus metabo...	0.566557	0.042643	0.254491	Biological Process	429	38.9646
GO:0045936	negative regulation of phosphate metabol...	0.566557	0.0298601	0.245306	Biological Process	430	39.0554
GO:0001558	regulation of cell growth	0.562267	0.0669774	0.359517	Biological Process	431	39.1462
GO:0009792	embryo development ending in birth or eg...	0.560301	0.110505	0.376777	Biological Process	432	39.2371
GO:0098609	cell-cell adhesion	0.558561	0.148379	0.488206	Biological Process	433	39.3279
GO:0030036	actin cytoskeleton organization	0.554271	0.106847	0.448785	Biological Process	434	39.4187
GO:0030029	actin filament-based process	0.554271	0.131251	0.479666	Biological Process	435	39.5095
GO:0140352	export from cell	0.553401	0.107571	0.377418	Biological Process	436	39.6004
GO:0046903	secretion	0.553401	0.133534	0.409056	Biological Process	437	39.6912
GO:0048878	chemical homeostasis	0.553401	0.156067	0.434147	Biological Process	438	39.782
GO:0019900	kinase binding	0.553401	0.129484	0.494451	Molecular Function	439	39.8728
GO:0072657	protein localization to membrane	0.548241	0.0781936	0.303241	Biological Process	440	39.9637
GO:0006816	calcium ion transport	0.547371	0.0310292	0.230028	Biological Process	441	40.0545
GO:0006275	regulation of DNA replication	0.547371	-8.20211e-05	0.115016	Biological Process	442	40.1453
GO:0043269	regulation of ion transport	0.547371	0.0640146	0.290002	Biological Process	443	40.2361
GO:0030163	protein catabolic process	0.547145	0.147484	0.467539	Biological Process	444	40.327
GO:0043009	chordate embryonic development	0.541986	0.103907	0.368098	Biological Process	445	40.4178
GO:0032880	regulation of protein localization	0.540245	0.122707	0.441092	Biological Process	446	40.5086
GO:0014070	response to organic cyclic compound	0.536826	0.137833	0.475559	Biological Process	447	40.5995
GO:0005815	microtubule organizing center	0.535956	0.13096	0.41262	Cellular Component	448	40.6903
GO:0032940	secretion by cell	0.535085	0.10052	0.364894	Biological Process	449	40.7811
GO:1901987	regulation of cell cycle phase transitio...	0.535085	0.0638006	0.300049	Biological Process	450	40.8719
GO:0007169	transmembrane receptor protein tyrosine ...	0.535085	0.08746	0.40875	Biological Process	451	40.9628
GO:0019901	protein kinase binding	0.535085	0.102967	0.442178	Molecular Function	452	41.0536
GO:0050839	cell adhesion molecule binding	0.535085	0.0831503	0.428727	Molecular Function	453	41.1444
GO:1901699	cellular response to nitrogen compound	0.530796	0.0915941	0.432039	Biological Process	454	41.2352
GO:0071363	cellular response to growth factor stimu...	0.530796	0.0966452	0.3677	Biological Process	455	41.3261
GO:0070848	response to growth factor	0.530796	0.096699	0.375754	Biological Process	456	41.4169
GO:0071417	cellular response to organonitrogen comp...	0.530796	0.0677555	0.388418	Biological Process	457	41.5077
GO:0048471	perinuclear region of cytoplasm	0.530796	0.111558	0.358609	Cellular Component	458	41.5985
GO:0031589	cell-substrate adhesion	0.529926	0.0582524	0.307221	Biological Process	459	41.6894
GO:0007264	small GTPase mediated signal transductio...	0.529926	0.0880189	0.344102	Biological Process	460	41.7802
GO:0007160	cell-matrix adhesion	0.529926	0.019067	0.256524	Biological Process	461	41.871
GO:0051050	positive regulation of transport	0.52193	0.120169	0.377989	Biological Process	462	41.9619
GO:0098794	postsynapse	0.51764	0.129521	0.376573	Cellular Component	463	42.0527
GO:0005813	centrosome	0.51764	0.0859324	0.284101	Cellular Component	464	42.1435
GO:0010256	endomembrane system organization	0.51677	0.0574578	0.333156	Biological Process	465	42.2343
GO:0007346	regulation of mitotic cell cycle	0.51677	0.0687167	0.31587	Biological Process	466	42.3252
GO:0031400	negative regulation of protein modificat...	0.51677	0.0384235	0.306238	Biological Process	467	42.416
GO:0005509	calcium ion binding	0.51161	0.0461684	0.367812	Molecular Function	468	42.5068
GO:0051924	regulation of calcium ion transport	0.51074	-0.00638384	0.181509	Biological Process	469	42.5976
GO:0010959	regulation of metal ion transport	0.51074	0.0119017	0.222923	Biological Process	470	42.6885
GO:0008289	lipid binding	0.509644	0.104369	0.386551	Molecular Function	471	42.7793
GO:0009725	response to hormone	0.505354	0.15311	0.496663	Biological Process	472	42.8701
GO:0051090	regulation of DNA-binding transcription ...	0.504484	0.0397913	0.289222	Biological Process	473	42.9609
GO:0016071	mRNA metabolic process	0.503614	0.0783803	0.448212	Biological Process	474	43.0518
GO:0032504	multicellular organism reproduction	0.500194	0.107546	0.45531	Biological Process	475	43.1426
GO:0071345	cellular response to cytokine stimulus	0.499324	0.108873	0.412319	Biological Process	476	43.2334
GO:0000904	cell morphogenesis involved in different...	0.499324	0.13073	0.480598	Biological Process	477	43.3243
GO:0048018	receptor ligand activity	0.498454	0.00935431	0.237865	Molecular Function	478	43.4151
GO:0030546	signaling receptor activator activity	0.498454	0.0110172	0.23992	Molecular Function	479	43.5059
GO:0030545	signaling receptor regulator activity	0.498454	0.01648	0.276002	Molecular Function	480	43.5967
GO:0044265	cellular macromolecule catabolic process	0.492198	0.168186	0.481496	Biological Process	481	43.6876
GO:0045087	innate immune response	0.491328	0.0955779	0.314598	Biological Process	482	43.7784
GO:0044772	mitotic cell cycle phase transition	0.485298	0.0756424	0.295601	Biological Process	483	43.8692
GO:0070925	organelle assembly	0.485298	0.118501	0.412478	Biological Process	484	43.96
GO:0007015	actin filament organization	0.481009	0.0676992	0.294645	Biological Process	485	44.0509
GO:0051493	regulation of cytoskeleton organization	0.481009	0.0982628	0.297461	Biological Process	486	44.1417
GO:0048667	cell morphogenesis involved in neuron di...	0.481009	0.0856965	0.430015	Biological Process	487	44.2325
GO:0060589	nucleoside-triphosphatase regulator acti...	0.481009	0.0649166	0.271864	Molecular Function	488	44.3233
GO:0030695	GTPase regulator activity	0.481009	0.0649166	0.271864	Molecular Function	489	44.4142
GO:0045786	negative regulation of cell cycle	0.480139	0.00892813	0.206437	Biological Process	490	44.505
GO:1990778	protein localization to cell periphery	0.480139	0.0357785	0.212686	Biological Process	491	44.5958
GO:0015075	ion transmembrane transporter activity	0.480139	0.068731	0.275967	Molecular Function	492	44.6866
GO:0043066	negative regulation of apoptotic process	0.473013	0.122739	0.440406	Biological Process	493	44.7775
GO:0043069	negative regulation of programmed cell d...	0.473013	0.133977	0.453635	Biological Process	494	44.8683
GO:0042803	protein homodimerization activity	0.473013	0.0786893	0.340246	Molecular Function	495	44.9591
GO:0010976	positive regulation of neuron projection...	0.472613	-0.0232211	0.165245	Biological Process	496	45.05
GO:0044255	cellular lipid metabolic process	0.467853	0.102262	0.417699	Biological Process	497	45.1408
GO:0008285	negative regulation of cell population p...	0.467853	0.0905607	0.435557	Biological Process	498	45.2316
GO:0045785	positive regulation of cell adhesion	0.466983	0.0812975	0.31546	Biological Process	499	45.3224
GO:1901990	regulation of mitotic cell cycle phase t...	0.466983	0.0507875	0.271898	Biological Process	500	45.4133
GO:0051051	negative regulation of transport	0.466983	0.0279577	0.247842	Biological Process	501	45.5041
GO:0007600	sensory perception	0.466983	0.0372846	0.283998	Biological Process	502	45.5949
GO:0010942	positive regulation of cell death	0.462693	0.0724508	0.405119	Biological Process	503	45.6857
GO:0043065	positive regulation of apoptotic process	0.462693	0.0467389	0.360732	Biological Process	504	45.7766
GO:0043068	positive regulation of programmed cell d...	0.462693	0.0507756	0.370693	Biological Process	505	45.8674
GO:0150034	distal axon	0.462693	0.032547	0.254747	Cellular Component	506	45.9582
GO:0072659	protein localization to plasma membrane	0.461823	0.0251993	0.19242	Biological Process	507	46.049
GO:0005773	vacuole	0.459857	0.115309	0.40963	Cellular Component	508	46.1399
GO:0048598	embryonic morphogenesis	0.454697	0.0699822	0.403469	Biological Process	509	46.2307
GO:0010008	endosome membrane	0.454697	0.0627397	0.330258	Cellular Component	510	46.3215
GO:0048589	developmental growth	0.450407	0.102844	0.429198	Biological Process	511	46.4124
GO:0016567	protein ubiquitination	0.450407	0.106029	0.4423	Biological Process	512	46.5032
GO:0019725	cellular homeostasis	0.449537	0.112541	0.373924	Biological Process	513	46.594
GO:0099536	synaptic signaling	0.449537	0.120142	0.448621	Biological Process	514	46.6848
GO:0098916	anterograde trans-synaptic signaling	0.449537	0.10834	0.43563	Biological Process	515	46.7757
GO:0099537	trans-synaptic signaling	0.449537	0.110822	0.437336	Biological Process	516	46.8665
GO:0007268	chemical synaptic transmission	0.449537	0.10834	0.43563	Biological Process	517	46.9573
GO:0009991	response to extracellular stimulus	0.444377	0.053922	0.261243	Biological Process	518	47.0481
GO:0071560	cellular response to transforming growth...	0.444377	0.000747628	0.227945	Biological Process	519	47.139
GO:0071559	response to transforming growth factor b...	0.444377	-0.00379295	0.237666	Biological Process	520	47.2298
GO:0043010	camera-type eye development	0.443507	0.0346465	0.23886	Biological Process	521	47.3206
GO:0015318	inorganic molecular entity transmembrane...	0.443507	0.0532535	0.253897	Molecular Function	522	47.4114
GO:0008324	cation transmembrane transporter activit...	0.443507	0.0406903	0.241889	Molecular Function	523	47.5023
GO:0005764	lysosome	0.441541	0.103715	0.368148	Cellular Component	524	47.5931
GO:0000323	lytic vacuole	0.441541	0.103715	0.368148	Cellular Component	525	47.6839
GO:0009617	response to bacterium	0.436381	0.0811082	0.32439	Biological Process	526	47.7748
GO:0005882	intermediate filament	0.435982	-0.0188891	0.0930259	Cellular Component	527	47.8656
GO:0045111	intermediate filament cytoskeleton	0.435982	-0.0101291	0.120511	Cellular Component	528	47.9564
GO:0008047	enzyme activator activity	0.432092	0.05437	0.285157	Molecular Function	529	48.0472
GO:0001934	positive regulation of protein phosphory...	0.431222	0.0800978	0.384074	Biological Process	530	48.1381
GO:0042327	positive regulation of phosphorylation	0.431222	0.104664	0.415949	Biological Process	531	48.2289
GO:0008610	lipid biosynthetic process	0.431222	0.0608114	0.381239	Biological Process	532	48.3197
GO:0009410	response to xenobiotic stimulus	0.431222	0.0182162	0.211782	Biological Process	533	48.4105
GO:0030027	lamellipodium	0.431222	0.0201743	0.21321	Cellular Component	534	48.5014
GO:0016607	nuclear speck	0.431222	0.0455789	0.260532	Cellular Component	535	48.5922
GO:0030133	transport vesicle	0.430351	0.0242542	0.235522	Cellular Component	536	48.683
GO:1990904	ribonucleoprotein complex	0.430351	0.0833919	0.334997	Cellular Component	537	48.7738
GO:0001952	regulation of cell-matrix adhesion	0.425192	-0.00897113	0.177892	Biological Process	538	48.8647
GO:0010810	regulation of cell-substrate adhesion	0.425192	0.0111281	0.201882	Biological Process	539	48.9555
GO:0048871	multicellular organismal homeostasis	0.418066	0.0408289	0.307135	Biological Process	540	49.0463
GO:0060627	regulation of vesicle-mediated transport	0.418066	0.0737197	0.272735	Biological Process	541	49.1371
GO:0030198	extracellular matrix organization	0.417196	0.0865753	0.338435	Biological Process	542	49.228
GO:0022407	regulation of cell-cell adhesion	0.417196	0.0476609	0.241958	Biological Process	543	49.3188
GO:0045229	external encapsulating structure organiz...	0.417196	0.0865507	0.338826	Biological Process	544	49.4096
GO:0043062	extracellular structure organization	0.417196	0.0865753	0.338435	Biological Process	545	49.5005
GO:0005788	endoplasmic reticulum lumen	0.417196	0.0757882	0.323408	Cellular Component	546	49.5913
GO:0007610	behavior	0.412906	0.0716576	0.328304	Biological Process	547	49.6821
GO:0043254	regulation of protein-containing complex...	0.412906	0.0402514	0.259556	Biological Process	548	49.7729
GO:0004857	enzyme inhibitor activity	0.412036	0.0335429	0.222675	Molecular Function	549	49.8638
GO:0005201	extracellular matrix structural constitu...	0.39888	0.0720002	0.297081	Molecular Function	550	49.9546
GO:0042330	taxis	0.39459	0.0614183	0.328231	Biological Process	551	50.0454
GO:0006935	chemotaxis	0.39459	0.0614183	0.328231	Biological Process	552	50.1362
GO:0003779	actin binding	0.39459	0.0620155	0.293897	Molecular Function	553	50.2271
GO:0030705	cytoskeleton-dependent intracellular tra...	0.39372	-0.0230776	0.198371	Biological Process	554	50.3179
GO:0022804	active transmembrane transporter activit...	0.38856	0.0156899	0.193667	Molecular Function	555	50.4087
GO:0015291	secondary active transmembrane transport...	0.38856	0.000781913	0.157284	Molecular Function	556	50.4995
GO:0043436	oxoacid metabolic process	0.387465	0.106243	0.355686	Biological Process	557	50.5904
GO:0006082	organic acid metabolic process	0.387465	0.106243	0.355686	Biological Process	558	50.6812
GO:0010876	lipid localization	0.381435	0.0385084	0.218351	Biological Process	559	50.772
GO:0051347	positive regulation of transferase activ...	0.381435	0.0506111	0.35331	Biological Process	560	50.8629
GO:0044843	cell cycle G1/S phase transition	0.381435	0.0397047	0.234867	Biological Process	561	50.9537
GO:1903829	positive regulation of protein localizat...	0.380564	0.0269984	0.321804	Biological Process	562	51.0445
GO:0005581	collagen trimer	0.380564	0.0382445	0.256062	Cellular Component	563	51.1353
GO:0030020	extracellular matrix structural constitu...	0.380564	0.0214683	0.23685	Molecular Function	564	51.2262
GO:0005911	cell-cell junction	0.377145	0.0842784	0.285203	Cellular Component	565	51.317
GO:0045926	negative regulation of growth	0.376275	0.0279787	0.229889	Biological Process	566	51.4078
GO:0071216	cellular response to biotic stimulus	0.376275	0.00587536	0.221925	Biological Process	567	51.4986
GO:0071900	regulation of protein serine/threonine k...	0.376275	0.0207046	0.258449	Biological Process	568	51.5895
GO:0031667	response to nutrient levels	0.376275	0.0411801	0.243917	Biological Process	569	51.6803
GO:0042326	negative regulation of phosphorylation	0.376275	0.0120994	0.216234	Biological Process	570	51.7711
GO:0015631	tubulin binding	0.376275	0.0445713	0.29181	Molecular Function	571	51.8619
GO:0050953	sensory perception of light stimulus	0.375405	-0.00132348	0.148354	Biological Process	572	51.9528
GO:0007601	visual perception	0.375405	-0.00364903	0.136375	Biological Process	573	52.0436
GO:0022890	inorganic cation transmembrane transport...	0.375405	0.0316902	0.227536	Molecular Function	574	52.1344
GO:0001817	regulation of cytokine production	0.369149	0.0622875	0.364551	Biological Process	575	52.2252
GO:0019752	carboxylic acid metabolic process	0.369149	0.106371	0.342529	Biological Process	576	52.3161
GO:0001816	cytokine production	0.369149	0.0681529	0.368979	Biological Process	577	52.4069
GO:0005543	phospholipid binding	0.368279	0.0438799	0.282251	Molecular Function	578	52.4977
GO:0061629	RNA polymerase II-specific DNA-binding t...	0.368279	0.0344728	0.309234	Molecular Function	579	52.5886
GO:0000226	microtubule cytoskeleton organization	0.363119	0.0741013	0.326394	Biological Process	580	52.6794
GO:0090407	organophosphate biosynthetic process	0.363119	0.0282888	0.31659	Biological Process	581	52.7702
GO:0051235	maintenance of location	0.363119	0.0224473	0.228788	Biological Process	582	52.861
GO:1902903	regulation of supramolecular fiber organ...	0.357959	0.0394929	0.228039	Biological Process	583	52.9519
GO:0044306	neuron projection terminus	0.357959	-0.00811376	0.145459	Cellular Component	584	53.0427
GO:0043679	axon terminus	0.357959	-0.00391305	0.133204	Cellular Component	585	53.1335
GO:0042176	regulation of protein catabolic process	0.345673	0.0379717	0.257166	Biological Process	586	53.2243
GO:0007178	transmembrane receptor protein serine/th...	0.345673	0.0172913	0.221624	Biological Process	587	53.3152
GO:0008544	epidermis development	0.345673	0.0190378	0.185666	Biological Process	588	53.406
GO:0071692	protein localization to extracellular re...	0.344803	0.0192476	0.200082	Biological Process	589	53.4968
GO:0032496	response to lipopolysaccharide	0.344803	0.0191697	0.201539	Biological Process	590	53.5876
GO:0033674	positive regulation of kinase activity	0.344803	0.0176825	0.30709	Biological Process	591	53.6785
GO:0010638	positive regulation of organelle organiz...	0.344803	0.0845459	0.335499	Biological Process	592	53.7693
GO:0051046	regulation of secretion	0.344803	0.048633	0.280609	Biological Process	593	53.8601
GO:0045860	positive regulation of protein kinase ac...	0.344803	0.000594641	0.269199	Biological Process	594	53.951
GO:0034329	cell junction assembly	0.344803	0.0687864	0.321144	Biological Process	595	54.0418
GO:0009314	response to radiation	0.344803	0.0117645	0.257788	Biological Process	596	54.1326
GO:0006869	lipid transport	0.344803	0.0371113	0.207776	Biological Process	597	54.2234
GO:0002237	response to molecule of bacterial origin	0.344803	0.0215106	0.204694	Biological Process	598	54.3143
GO:0007162	negative regulation of cell adhesion	0.343933	-0.00340552	0.183169	Biological Process	599	54.4051
GO:0098644	complex of collagen trimers	0.343933	-0.0147837	0.190184	Cellular Component	600	54.4959
GO:0198738	cell-cell signaling by wnt	0.340514	0.0699935	0.319267	Biological Process	601	54.5867
GO:0016055	Wnt signaling pathway	0.340514	0.0699935	0.319267	Biological Process	602	54.6776
GO:0051017	actin filament bundle assembly	0.339643	-0.00780618	0.173079	Biological Process	603	54.7684
GO:0030038	contractile actin filament bundle assemb...	0.339643	-0.012046	0.137135	Biological Process	604	54.8592
GO:0043149	stress fiber assembly	0.339643	-0.012046	0.137135	Biological Process	605	54.95
GO:0031032	actomyosin structure organization	0.339643	-0.00265573	0.162989	Biological Process	606	55.0409
GO:0061572	actin filament bundle organization	0.339643	-0.00734612	0.171561	Biological Process	607	55.1317
GO:0035770	ribonucleoprotein granule	0.339643	0.0161217	0.246931	Cellular Component	608	55.2225
GO:0036464	cytoplasmic ribonucleoprotein granule	0.339643	0.016056	0.250685	Cellular Component	609	55.3134
GO:0042110	T cell activation	0.331647	0.0617894	0.296898	Biological Process	610	55.4042
GO:0050863	regulation of T cell activation	0.331647	0.0477619	0.231161	Biological Process	611	55.495
GO:0048545	response to steroid hormone	0.327358	0.0288768	0.300833	Biological Process	612	55.5858
GO:0044703	multi-organism reproductive process	0.326488	0.00669798	0.166544	Biological Process	613	55.6767
GO:0023061	signal release	0.326488	0.0310044	0.243754	Biological Process	614	55.7675
GO:1903530	regulation of secretion by cell	0.326488	0.0440335	0.262369	Biological Process	615	55.8583
GO:0044706	multi-multicellular organism process	0.326488	0.00768053	0.165992	Biological Process	616	55.9491
GO:0006820	anion transport	0.326488	0.0275002	0.183645	Biological Process	617	56.04
GO:0032956	regulation of actin cytoskeleton organiz...	0.326488	0.0299225	0.220396	Biological Process	618	56.1308
GO:0071219	cellular response to molecule of bacteri...	0.326488	0.00474855	0.196811	Biological Process	619	56.2216
GO:0032970	regulation of actin filament-based proce...	0.326488	0.0373085	0.230985	Biological Process	620	56.3124
GO:0071222	cellular response to lipopolysaccharide	0.326488	0.00240971	0.196623	Biological Process	621	56.4033
GO:0007565	female pregnancy	0.326488	0.00463288	0.164444	Biological Process	622	56.4941
GO:0010948	negative regulation of cell cycle proces...	0.326488	-0.0091011	0.197561	Biological Process	623	56.5849
GO:0045930	negative regulation of mitotic cell cycl...	0.326488	-0.0214471	0.190584	Biological Process	624	56.6757
GO:1901988	negative regulation of cell cycle phase ...	0.326488	-0.0126181	0.194612	Biological Process	625	56.7666
GO:0001505	regulation of neurotransmitter levels	0.326488	0.0203448	0.169067	Biological Process	626	56.8574
GO:2000106	regulation of leukocyte apoptotic proces...	0.325617	-0.0573778	0.184426	Biological Process	627	56.9482
GO:0071887	leukocyte apoptotic process	0.325617	-0.0371966	0.201028	Biological Process	628	57.0391
GO:1902600	proton transmembrane transport	0.320458	-0.026799	0.118907	Biological Process	629	57.1299
GO:0015078	proton transmembrane transporter activit...	0.320458	-0.0381518	0.120539	Molecular Function	630	57.2207
GO:0022853	active ion transmembrane transporter act...	0.320458	-0.00601533	0.149062	Molecular Function	631	57.3115
GO:0001227	DNA-binding transcription repressor acti...	0.319362	0.0129658	0.229809	Molecular Function	632	57.4024
GO:0001217	DNA-binding transcription repressor acti...	0.319362	0.0142728	0.253336	Molecular Function	633	57.4932
GO:0050867	positive regulation of cell activation	0.318492	0.0292731	0.241618	Biological Process	634	57.584
GO:0001701	in utero embryonic development	0.314202	0.0348622	0.225158	Biological Process	635	57.6748
GO:0005975	carbohydrate metabolic process	0.314202	0.0657438	0.275339	Biological Process	636	57.7657
GO:0000082	G1/S transition of mitotic cell cycle	0.313332	0.0343882	0.22355	Biological Process	637	57.8565
GO:1902806	regulation of cell cycle G1/S phase tran...	0.313332	0.0275046	0.214013	Biological Process	638	57.9473
GO:0030667	secretory granule membrane	0.313332	0.0132324	0.197891	Cellular Component	639	58.0381
GO:0090066	regulation of anatomical structure size	0.309042	0.0327821	0.308929	Biological Process	640	58.129
GO:0022412	cellular process involved in reproductio...	0.309042	0.0291494	0.222111	Biological Process	641	58.2198
GO:0031334	positive regulation of protein-containin...	0.308172	-0.00821935	0.175506	Biological Process	642	58.3106
GO:0006469	negative regulation of protein kinase ac...	0.308172	-0.00949933	0.163471	Biological Process	643	58.4015
GO:0001933	negative regulation of protein phosphory...	0.308172	-0.000173757	0.199581	Biological Process	644	58.4923
GO:0007265	Ras protein signal transduction	0.308172	0.0490513	0.277729	Biological Process	645	58.5831
GO:0033673	negative regulation of kinase activity	0.308172	-0.00562258	0.162176	Biological Process	646	58.6739
GO:0051348	negative regulation of transferase activ...	0.308172	0.00653992	0.204887	Biological Process	647	58.7648
GO:1901888	regulation of cell junction assembly	0.308172	0.0212053	0.215106	Biological Process	648	58.8556
GO:0042594	response to starvation	0.308172	0.00789916	0.142502	Biological Process	649	58.9464
GO:0043270	positive regulation of ion transport	0.307302	0.0106443	0.134585	Biological Process	650	59.0372
GO:0051251	positive regulation of lymphocyte activa...	0.300176	0.0184199	0.21853	Biological Process	651	59.1281
GO:0050778	positive regulation of immune response	0.300176	0.0320067	0.255203	Biological Process	652	59.2189
GO:0002696	positive regulation of leukocyte activat...	0.300176	0.0299664	0.227136	Biological Process	653	59.3097
GO:0031347	regulation of defense response	0.295886	0.0750461	0.293566	Biological Process	654	59.4005
GO:0042391	regulation of membrane potential	0.295016	0.0360799	0.181471	Biological Process	655	59.4914
GO:0002683	negative regulation of immune system pro...	0.295016	-0.0160883	0.216923	Biological Process	656	59.5822
GO:2000045	regulation of G1/S transition of mitotic...	0.295016	0.0229955	0.208559	Biological Process	657	59.673
GO:0050878	regulation of body fluid levels	0.295016	-0.00585491	0.266661	Biological Process	658	59.7639
GO:0005774	vacuolar membrane	0.295016	0.0583512	0.246749	Cellular Component	659	59.8547
GO:0098852	lytic vacuole membrane	0.295016	0.0468424	0.232442	Cellular Component	660	59.9455
GO:0005765	lysosomal membrane	0.295016	0.0468424	0.232442	Cellular Component	661	60.0363
GO:0019902	phosphatase binding	0.295016	-0.0235777	0.188598	Molecular Function	662	60.1272
GO:0035091	phosphatidylinositol binding	0.295016	0.0142156	0.218339	Molecular Function	663	60.218
GO:0031668	cellular response to extracellular stimu...	0.290726	0.0287903	0.191699	Biological Process	664	60.3088
GO:0030111	regulation of Wnt signaling pathway	0.290726	0.0353696	0.265131	Biological Process	665	60.3996
GO:0032535	regulation of cellular component size	0.290726	0.0195725	0.28752	Biological Process	666	60.4905
GO:0071496	cellular response to external stimulus	0.290726	0.0355734	0.206046	Biological Process	667	60.5813
GO:0110053	regulation of actin filament organizatio...	0.289856	0.0106755	0.191173	Biological Process	668	60.6721
GO:0098656	anion transmembrane transport	0.289856	0.0037275	0.147858	Biological Process	669	60.7629
GO:0006836	neurotransmitter transport	0.289856	0.0104521	0.155659	Biological Process	670	60.8538
GO:0045185	maintenance of protein location	0.289856	-0.0259014	0.155856	Biological Process	671	60.9446
GO:0030308	negative regulation of cell growth	0.289856	0.020093	0.223004	Biological Process	672	61.0354
GO:0006813	potassium ion transport	0.288986	-0.0118037	0.169069	Biological Process	673	61.1262
GO:0051053	negative regulation of DNA metabolic pro...	0.288986	-0.00984347	0.162436	Biological Process	674	61.2171
GO:0051928	positive regulation of calcium ion trans...	0.288986	-0.00668203	0.0989311	Biological Process	675	61.3079
GO:0007389	pattern specification process	0.282731	0.0515172	0.277287	Biological Process	676	61.3987
GO:0046982	protein heterodimerization activity	0.282731	-0.00038589	0.171054	Molecular Function	677	61.4896
GO:0007159	leukocyte cell-cell adhesion	0.28186	0.0329843	0.21438	Biological Process	678	61.5804
GO:0009913	epidermal cell differentiation	0.277571	-0.00696424	0.175209	Biological Process	679	61.6712
GO:0005769	early endosome	0.277571	0.0215533	0.243933	Cellular Component	680	61.762
GO:0005096	GTPase activator activity	0.277571	0.013721	0.192078	Molecular Function	681	61.8529
GO:0009306	protein secretion	0.276701	0.0140042	0.196667	Biological Process	682	61.9437
GO:0120161	regulation of cold-induced thermogenesis	0.276701	-0.000393951	0.122874	Biological Process	683	62.0345
GO:0002695	negative regulation of leukocyte activat...	0.276701	-0.0565512	0.180982	Biological Process	684	62.1253
GO:1990845	adaptive thermogenesis	0.276701	-0.00139353	0.128822	Biological Process	685	62.2162
GO:0046486	glycerolipid metabolic process	0.276701	0.00548246	0.261623	Biological Process	686	62.307
GO:0001659	temperature homeostasis	0.276701	-0.00955221	0.147416	Biological Process	687	62.3978
GO:1901991	negative regulation of mitotic cell cycl...	0.276701	-0.0225947	0.182922	Biological Process	688	62.4886
GO:0106106	cold-induced thermogenesis	0.276701	-0.000393951	0.122874	Biological Process	689	62.5795
GO:0051604	protein maturation	0.276701	0.000137953	0.213424	Biological Process	690	62.6703
GO:0030100	regulation of endocytosis	0.276701	0.00948891	0.157616	Biological Process	691	62.7611
GO:0035592	establishment of protein localization to...	0.276701	0.0140042	0.196667	Biological Process	692	62.852
GO:0043433	negative regulation of DNA-binding trans...	0.276701	-0.0170431	0.179105	Biological Process	693	62.9428
GO:0007369	gastrulation	0.276701	-0.0357014	0.226119	Biological Process	694	63.0336
GO:0050866	negative regulation of cell activation	0.276701	-0.0477934	0.175516	Biological Process	695	63.1244
GO:0034612	response to tumor necrosis factor	0.276701	-0.0148654	0.200003	Biological Process	696	63.2153
GO:0098562	cytoplasmic side of membrane	0.276701	0.00991515	0.146272	Cellular Component	697	63.3061
GO:0098552	side of membrane	0.276701	0.0380604	0.222527	Cellular Component	698	63.3969
GO:0005770	late endosome	0.276701	0.00477712	0.246539	Cellular Component	699	63.4877
GO:0006091	generation of precursor metabolites and ...	0.272411	0.0645054	0.226802	Biological Process	700	63.5786
GO:0032886	regulation of microtubule-based process	0.272411	0.0376069	0.165019	Biological Process	701	63.6694
GO:0007044	cell-substrate junction assembly	0.271541	-0.0299684	0.184516	Biological Process	702	63.7602
GO:0048041	focal adhesion assembly	0.271541	-0.0362075	0.188851	Biological Process	703	63.851
GO:1902905	positive regulation of supramolecular fi...	0.271541	-0.0095427	0.151812	Biological Process	704	63.9419
GO:2001233	regulation of apoptotic signaling pathwa...	0.271541	0.0285293	0.226648	Biological Process	705	64.0327
GO:0051495	positive regulation of cytoskeleton orga...	0.271541	-0.00749342	0.149444	Biological Process	706	64.1235
GO:0150115	cell-substrate junction organization	0.271541	-0.0313912	0.191314	Biological Process	707	64.2144
GO:0010494	cytoplasmic stress granule	0.271541	0.00138533	0.174081	Cellular Component	708	64.3052
GO:0001664	G protein-coupled receptor binding	0.271541	0.0054537	0.156091	Molecular Function	709	64.396
GO:0005319	lipid transporter activity	0.271541	-0.0127517	0.161928	Molecular Function	710	64.4868
GO:1903037	regulation of leukocyte cell-cell adhesi...	0.263545	0.0263603	0.193041	Biological Process	711	64.5777
GO:0002252	immune effector process	0.263545	0.0285892	0.219692	Biological Process	712	64.6685
GO:0002253	activation of immune response	0.263545	-0.0058146	0.207459	Biological Process	713	64.7593
GO:0045732	positive regulation of protein catabolic...	0.259255	0.00929484	0.208149	Biological Process	714	64.8501
GO:1901615	organic hydroxy compound metabolic proce...	0.259255	0.0463103	0.212902	Biological Process	715	64.941
GO:0007093	mitotic cell cycle checkpoint signaling	0.258385	-0.010752	0.122005	Biological Process	716	65.0318
GO:0097193	intrinsic apoptotic signaling pathway	0.258385	0.0432681	0.231283	Biological Process	717	65.1226
GO:0021700	developmental maturation	0.258385	0.00625329	0.198111	Biological Process	718	65.2134
GO:0051250	negative regulation of lymphocyte activa...	0.258385	-0.0544036	0.155305	Biological Process	719	65.3043
GO:0000075	cell cycle checkpoint signaling	0.258385	-0.0105933	0.143482	Biological Process	720	65.3951
GO:0060078	regulation of postsynaptic membrane pote...	0.258385	0.00354971	0.111773	Biological Process	721	65.4859
GO:0060079	excitatory postsynaptic potential	0.258385	-0.00138216	0.106207	Biological Process	722	65.5767
GO:0071356	cellular response to tumor necrosis fact...	0.258385	-0.0136232	0.186087	Biological Process	723	65.6676
GO:0006650	glycerophospholipid metabolic process	0.258385	-0.0111161	0.245541	Biological Process	724	65.7584
GO:0070588	calcium ion transmembrane transport	0.258385	0.0202214	0.175272	Biological Process	725	65.8492
GO:0034765	regulation of ion transmembrane transpor...	0.258385	0.0405536	0.21837	Biological Process	726	65.9401
GO:0045017	glycerolipid biosynthetic process	0.258385	-0.020528	0.240855	Biological Process	727	66.0309
GO:0034762	regulation of transmembrane transport	0.258385	0.0655178	0.244022	Biological Process	728	66.1217
GO:0007018	microtubule-based movement	0.258385	0.0129434	0.234927	Biological Process	729	66.2125
GO:0099565	chemical synaptic transmission, postsyna...	0.258385	-0.00113735	0.107009	Biological Process	730	66.3034
GO:0031300	intrinsic component of organelle membran...	0.258385	0.0130549	0.203972	Cellular Component	731	66.3942
GO:0031301	integral component of organelle membrane	0.258385	0.00799198	0.193218	Cellular Component	732	66.485
GO:0008233	peptidase activity	0.258385	0.0477063	0.228904	Molecular Function	733	66.5758
GO:0097191	extrinsic apoptotic signaling pathway	0.253225	-0.00879984	0.190621	Biological Process	734	66.6667
GO:0090109	regulation of cell-substrate junction as...	0.253225	-0.0326966	0.168394	Biological Process	735	66.7575
GO:0150116	regulation of cell-substrate junction or...	0.253225	-0.0366123	0.17918	Biological Process	736	66.8483
GO:0051492	regulation of stress fiber assembly	0.253225	-0.0391581	0.157089	Biological Process	737	66.9391
GO:0051893	regulation of focal adhesion assembly	0.253225	-0.0326966	0.168394	Biological Process	738	67.03
GO:0110020	regulation of actomyosin structure organ...	0.253225	-0.0358958	0.152159	Biological Process	739	67.1208
GO:0032231	regulation of actin filament bundle asse...	0.253225	-0.0302815	0.159359	Biological Process	740	67.2116
GO:0015293	symporter activity	0.253225	-0.0214683	0.148653	Molecular Function	741	67.3025
GO:0001503	ossification	0.246099	0.0381812	0.217824	Biological Process	742	67.3933
GO:0051346	negative regulation of hydrolase activit...	0.245229	0.0224797	0.212419	Biological Process	743	67.4841
GO:0022409	positive regulation of cell-cell adhesio...	0.245229	0.0282024	0.20306	Biological Process	744	67.5749
GO:0050727	regulation of inflammatory response	0.240939	0.0401848	0.230152	Biological Process	745	67.6658
GO:0043588	skin development	0.240939	0.0287795	0.135829	Biological Process	746	67.7566
GO:0045927	positive regulation of growth	0.240939	-0.00595962	0.198417	Biological Process	747	67.8474
GO:0051258	protein polymerization	0.240939	0.019661	0.188203	Biological Process	748	67.9382
GO:0005925	focal adhesion	0.240939	0.0633111	0.226431	Cellular Component	749	68.0291
GO:0030055	cell-substrate junction	0.240939	0.0628554	0.231744	Cellular Component	750	68.1199
GO:0060326	cell chemotaxis	0.240069	0.0207775	0.137212	Biological Process	751	68.2107
GO:0008037	cell recognition	0.240069	-0.029646	0.189685	Biological Process	752	68.3015
GO:0007229	integrin-mediated signaling pathway	0.240069	0.0112053	0.158098	Biological Process	753	68.3924
GO:0140694	non-membrane-bounded organelle assembly	0.240069	0.0459087	0.20858	Biological Process	754	68.4832
GO:0032409	regulation of transporter activity	0.240069	0.0197168	0.172308	Biological Process	755	68.574
GO:0010970	transport along microtubule	0.240069	-0.0174035	0.176637	Biological Process	756	68.6649
GO:0046474	glycerophospholipid biosynthetic process	0.240069	-0.0264157	0.21481	Biological Process	757	68.7557
GO:0001890	placenta development	0.240069	-0.0167866	0.135468	Biological Process	758	68.8465
GO:0038127	ERBB signaling pathway	0.240069	-0.0354622	0.175417	Biological Process	759	68.9373
GO:0007009	plasma membrane organization	0.240069	-0.0022769	0.179683	Biological Process	760	69.0282
GO:0007173	epidermal growth factor receptor signali...	0.240069	-0.0375935	0.170661	Biological Process	761	69.119
GO:0120162	positive regulation of cold-induced ther...	0.240069	-0.0130841	0.10955	Biological Process	762	69.2098
GO:0099111	microtubule-based transport	0.240069	-0.00885184	0.169852	Biological Process	763	69.3006
GO:0060041	retina development in camera-type eye	0.240069	0.0109618	0.179736	Biological Process	764	69.3915
GO:0099568	cytoplasmic region	0.240069	0.00326779	0.207229	Cellular Component	765	69.4823
GO:0032838	plasma membrane bounded cell projection ...	0.240069	-0.00570925	0.182353	Cellular Component	766	69.5731
GO:0030246	carbohydrate binding	0.240069	-0.0256727	0.192387	Molecular Function	767	69.6639
GO:0019887	protein kinase regulator activity	0.240069	0.00508031	0.151624	Molecular Function	768	69.7548
GO:0005179	hormone activity	0.240069	-0.0036377	0.0917675	Molecular Function	769	69.8456
GO:0019207	kinase regulator activity	0.240069	0.00848643	0.155674	Molecular Function	770	69.9364
GO:0004175	endopeptidase activity	0.240069	0.0194866	0.157239	Molecular Function	771	70.0272
GO:0001818	negative regulation of cytokine producti...	0.227784	-0.0354531	0.196847	Biological Process	772	70.1181
GO:0006310	DNA recombination	0.227784	0.0053083	0.165676	Biological Process	773	70.2089
GO:0045619	regulation of lymphocyte differentiation	0.227784	0.0164608	0.222556	Biological Process	774	70.2997
GO:1901681	sulfur compound binding	0.227784	-0.00338761	0.168024	Molecular Function	775	70.3906
GO:0042826	histone deacetylase binding	0.227784	-0.0128746	0.142572	Molecular Function	776	70.4814
GO:0120032	regulation of plasma membrane bounded ce...	0.226913	-0.00995078	0.188766	Biological Process	777	70.5722
GO:0016050	vesicle organization	0.226913	0.0311371	0.216318	Biological Process	778	70.663
GO:0002757	immune response-activating signal transd...	0.226913	-0.023143	0.185873	Biological Process	779	70.7539
GO:0002366	leukocyte activation involved in immune ...	0.226913	0.0113395	0.113187	Biological Process	780	70.8447
GO:1902115	regulation of organelle assembly	0.226913	0.0260637	0.145411	Biological Process	781	70.9355
GO:0050777	negative regulation of immune response	0.226913	-0.0133556	0.127188	Biological Process	782	71.0263
GO:0032944	regulation of mononuclear cell prolifera...	0.226913	-0.040631	0.192983	Biological Process	783	71.1172
GO:0032943	mononuclear cell proliferation	0.226913	-0.0243826	0.192721	Biological Process	784	71.208
GO:0006470	protein dephosphorylation	0.226913	-0.00765867	0.211077	Biological Process	785	71.2988
GO:0002768	immune response-regulating cell surface ...	0.226913	-0.0188518	0.179752	Biological Process	786	71.3896
GO:0002263	cell activation involved in immune respo...	0.226913	0.0115558	0.11137	Biological Process	787	71.4805
GO:0046651	lymphocyte proliferation	0.226913	-0.0269318	0.199293	Biological Process	788	71.5713
GO:0002285	lymphocyte activation involved in immune...	0.226913	-0.00536565	0.103157	Biological Process	789	71.6621
GO:0072331	signal transduction by p53 class mediato...	0.226913	0.0121415	0.118204	Biological Process	790	71.753
GO:0002429	immune response-activating cell surface ...	0.226913	-0.023143	0.185873	Biological Process	791	71.8438
GO:0050670	regulation of lymphocyte proliferation	0.226913	-0.0436286	0.19842	Biological Process	792	71.9346
GO:0070661	leukocyte proliferation	0.226913	-0.0165213	0.192809	Biological Process	793	72.0254
GO:0070663	regulation of leukocyte proliferation	0.226913	-0.0295566	0.186739	Biological Process	794	72.1163
GO:0050851	antigen receptor-mediated signaling path...	0.226913	-0.0293858	0.168103	Biological Process	795	72.2071
GO:0050852	T cell receptor signaling pathway	0.226913	-0.0370324	0.170756	Biological Process	796	72.2979
GO:0060491	regulation of cell projection assembly	0.226913	-0.00730143	0.185982	Biological Process	797	72.3887
GO:0031669	cellular response to nutrient levels	0.222624	0.0118362	0.173328	Biological Process	798	72.4796
GO:0048193	Golgi vesicle transport	0.222624	0.0225817	0.157479	Biological Process	799	72.5704
GO:0090101	negative regulation of transmembrane rec...	0.222624	-0.0273047	0.171821	Biological Process	800	72.6612
GO:0090287	regulation of cellular response to growt...	0.222624	0.0140937	0.212715	Biological Process	801	72.752
GO:0018958	phenol-containing compound metabolic pro...	0.222624	-0.0253474	0.144596	Biological Process	802	72.8429
GO:1901654	response to ketone	0.222624	-0.000419677	0.142589	Biological Process	803	72.9337
GO:0090092	regulation of transmembrane receptor pro...	0.222624	-0.00684308	0.20043	Biological Process	804	73.0245
GO:0007179	transforming growth factor beta receptor...	0.222624	-0.0146071	0.179604	Biological Process	805	73.1153
GO:0015698	inorganic anion transport	0.221754	-0.0178034	0.135496	Biological Process	806	73.2062
GO:0032412	regulation of ion transmembrane transpor...	0.221754	0.0121959	0.147815	Biological Process	807	73.297
GO:2001257	regulation of cation channel activity	0.221754	0.00219516	0.131234	Biological Process	808	73.3878
GO:0007269	neurotransmitter secretion	0.221754	-0.000677784	0.140115	Biological Process	809	73.4787
GO:0022898	regulation of transmembrane transporter ...	0.221754	0.0119068	0.15241	Biological Process	810	73.5695
GO:0044774	mitotic DNA integrity checkpoint signali...	0.221754	-0.00498679	0.0913501	Biological Process	811	73.6603
GO:0044773	mitotic DNA damage checkpoint signaling	0.221754	-0.00478398	0.0904916	Biological Process	812	73.7511
GO:0000077	DNA damage checkpoint signaling	0.221754	-0.0133767	0.124571	Biological Process	813	73.842
GO:0031570	DNA integrity checkpoint signaling	0.221754	-0.0127847	0.125073	Biological Process	814	73.9328
GO:0042770	signal transduction in response to DNA d...	0.221754	-0.00346716	0.129659	Biological Process	815	74.0236
GO:0043473	pigmentation	0.221754	-0.0390736	0.165754	Biological Process	816	74.1144
GO:0008088	axo-dendritic transport	0.221754	-0.051066	0.206623	Biological Process	817	74.2053
GO:1901342	regulation of vasculature development	0.221754	0.0278878	0.204199	Biological Process	818	74.2961
GO:1901019	regulation of calcium ion transmembrane ...	0.221754	-0.0167742	0.127217	Biological Process	819	74.3869
GO:1903169	regulation of calcium ion transmembrane ...	0.221754	0.000502416	0.145596	Biological Process	820	74.4777
GO:0045765	regulation of angiogenesis	0.221754	0.0277845	0.203569	Biological Process	821	74.5686
GO:0098930	axonal transport	0.221754	-0.0677845	0.211766	Biological Process	822	74.6594
GO:0001954	positive regulation of cell-matrix adhes...	0.221754	-0.0469736	0.165348	Biological Process	823	74.7502
GO:0007218	neuropeptide signaling pathway	0.221754	-0.0242408	0.11495	Biological Process	824	74.8411
GO:0015914	phospholipid transport	0.221754	-0.0261526	0.153743	Biological Process	825	74.9319
GO:0042058	regulation of epidermal growth factor re...	0.221754	-0.083937	0.207002	Biological Process	826	75.0227
GO:1901890	positive regulation of cell junction ass...	0.221754	-0.0215358	0.181683	Biological Process	827	75.1135
GO:0015748	organophosphate ester transport	0.221754	-0.012509	0.146711	Biological Process	828	75.2044
GO:1901184	regulation of ERBB signaling pathway	0.221754	-0.0771718	0.199557	Biological Process	829	75.2952
GO:0071901	negative regulation of protein serine/th...	0.221754	-0.0233783	0.139119	Biological Process	830	75.386
GO:0010811	positive regulation of cell-substrate ad...	0.221754	-0.0100238	0.165688	Biological Process	831	75.4768
GO:1904062	regulation of cation transmembrane trans...	0.221754	0.0260474	0.189359	Biological Process	832	75.5677
GO:0099643	signal release from synapse	0.221754	-0.000677784	0.140115	Biological Process	833	75.6585
GO:1901385	regulation of voltage-gated calcium chan...	0.221754	-0.121468	0.220478	Biological Process	834	75.7493
GO:0090596	sensory organ morphogenesis	0.221754	0.00824733	0.162204	Biological Process	835	75.8401
GO:1904115	axon cytoplasm	0.221754	-0.0677845	0.211766	Cellular Component	836	75.931
GO:0120111	neuron projection cytoplasm	0.221754	-0.041204	0.186805	Cellular Component	837	76.0218
GO:0005184	neuropeptide hormone activity	0.221754	-0.0818177	0.154858	Molecular Function	838	76.1126
GO:0005085	guanyl-nucleotide exchange factor activi...	0.221754	0.00906091	0.167472	Molecular Function	839	76.2035
GO:0045165	cell fate commitment	0.214628	-0.00408418	0.172234	Biological Process	840	76.2943
GO:0055088	lipid homeostasis	0.208598	0.00655317	0.133721	Biological Process	841	76.3851
GO:0090398	cellular senescence	0.208598	-0.0300332	0.156081	Biological Process	842	76.4759
GO:0097581	lamellipodium organization	0.208598	-0.00730086	0.124371	Biological Process	843	76.5668
GO:0042771	intrinsic apoptotic signaling pathway in...	0.208598	-0.00365991	0.112448	Biological Process	844	76.6576
GO:0008630	intrinsic apoptotic signaling pathway in...	0.208598	-0.0104272	0.153953	Biological Process	845	76.7484
GO:0072332	intrinsic apoptotic signaling pathway by...	0.208598	-0.000561616	0.113852	Biological Process	846	76.8392
GO:0001704	formation of primary germ layer	0.208598	-0.0200677	0.173074	Biological Process	847	76.9301
GO:0010921	regulation of phosphatase activity	0.208598	-0.0895328	0.203807	Biological Process	848	77.0209
GO:0002697	regulation of immune effector process	0.208598	0.00649235	0.145195	Biological Process	849	77.1117
GO:0035303	regulation of dephosphorylation	0.208598	-0.0311409	0.175179	Biological Process	850	77.2025
GO:0050900	leukocyte migration	0.208598	0.00378176	0.169389	Biological Process	851	77.2934
GO:0035304	regulation of protein dephosphorylation	0.208598	-0.039134	0.164139	Biological Process	852	77.3842
GO:0031902	late endosome membrane	0.208598	-0.0059196	0.185018	Cellular Component	853	77.475
GO:0000287	magnesium ion binding	0.208598	0.00461437	0.159332	Molecular Function	854	77.5658
GO:0019903	protein phosphatase binding	0.208598	-0.033838	0.161754	Molecular Function	855	77.6567
GO:0070851	growth factor receptor binding	0.208598	0.00341735	0.0980827	Molecular Function	856	77.7475
GO:0030307	positive regulation of cell growth	0.204308	-0.000228711	0.157346	Biological Process	857	77.8383
GO:0008361	regulation of cell size	0.204308	0.00845812	0.202905	Biological Process	858	77.9292
GO:0051020	GTPase binding	0.204308	0.0230298	0.173494	Molecular Function	859	78.02
GO:0002088	lens development in camera-type eye	0.203438	-0.0437215	0.158052	Biological Process	860	78.1108
GO:0045332	phospholipid translocation	0.203438	-0.0380819	0.15572	Biological Process	861	78.2016
GO:0034063	stress granule assembly	0.203438	-0.0256641	0.137072	Biological Process	862	78.2925
GO:0097035	regulation of membrane lipid distributio...	0.203438	-0.045179	0.168577	Biological Process	863	78.3833
GO:0008625	extrinsic apoptotic signaling pathway vi...	0.203438	-0.0442539	0.132721	Biological Process	864	78.4741
GO:0034204	lipid translocation	0.203438	-0.0486788	0.175629	Biological Process	865	78.5649
GO:0014823	response to activity	0.203438	-0.0292515	0.144327	Biological Process	866	78.6558
GO:0051496	positive regulation of stress fiber asse...	0.203438	-0.0461425	0.154162	Biological Process	867	78.7466
GO:2001236	regulation of extrinsic apoptotic signal...	0.203438	-0.0119425	0.126262	Biological Process	868	78.8374
GO:2001234	negative regulation of apoptotic signali...	0.203438	0.00754604	0.134237	Biological Process	869	78.9282
GO:0046530	photoreceptor cell differentiation	0.203438	-0.0445444	0.13803	Biological Process	870	79.0191
GO:0051588	regulation of neurotransmitter transport	0.203438	-0.00886553	0.108638	Biological Process	871	79.1099
GO:0098661	inorganic anion transmembrane transport	0.203438	-0.0354349	0.145989	Biological Process	872	79.2007
GO:0051606	detection of stimulus	0.203438	-0.0337339	0.149085	Biological Process	873	79.2916
GO:0006261	DNA-templated DNA replication	0.203438	-0.0204962	0.134665	Biological Process	874	79.3824
GO:0032233	positive regulation of actin filament bu...	0.203438	-0.0430804	0.154807	Biological Process	875	79.4732
GO:1902041	regulation of extrinsic apoptotic signal...	0.203438	-0.07134	0.151052	Biological Process	876	79.564
GO:0046928	regulation of neurotransmitter secretion	0.203438	-0.0149859	0.109347	Biological Process	877	79.6549
GO:0003407	neural retina development	0.203438	-0.0259786	0.156881	Biological Process	878	79.7457
GO:0009581	detection of external stimulus	0.203438	-0.0631431	0.18243	Biological Process	879	79.8365
GO:0009582	detection of abiotic stimulus	0.203438	-0.0636963	0.182029	Biological Process	880	79.9273
GO:0032592	integral component of mitochondrial memb...	0.203438	-0.0333118	0.121111	Cellular Component	881	80.0182
GO:0098573	intrinsic component of mitochondrial mem...	0.203438	-0.0317581	0.119275	Cellular Component	882	80.109
GO:0044325	transmembrane transporter binding	0.203438	-0.000108472	0.14409	Molecular Function	883	80.1998
GO:0005548	phospholipid transporter activity	0.203438	-0.0524996	0.189746	Molecular Function	884	80.2906
GO:0140303	intramembrane lipid transporter activity	0.203438	-0.063642	0.192915	Molecular Function	885	80.3815
GO:0035264	multicellular organism growth	0.191152	-0.0155503	0.163462	Biological Process	886	80.4723
GO:0009895	negative regulation of catabolic process	0.191152	0.0306569	0.190985	Biological Process	887	80.5631
GO:0032868	response to insulin	0.191152	0.0261732	0.151754	Biological Process	888	80.654
GO:0016571	histone methylation	0.191152	0.0068416	0.151249	Biological Process	889	80.7448
GO:0006479	protein methylation	0.191152	0.00975561	0.163214	Biological Process	890	80.8356
GO:0030856	regulation of epithelial cell differenti...	0.191152	-0.0207683	0.145051	Biological Process	891	80.9264
GO:0008213	protein alkylation	0.191152	0.00975561	0.163214	Biological Process	892	81.0173
GO:0031901	early endosome membrane	0.191152	-0.00710569	0.160069	Cellular Component	893	81.1081
GO:0005539	glycosaminoglycan binding	0.191152	-0.00546602	0.159623	Molecular Function	894	81.1989
GO:0008201	heparin binding	0.191152	-0.0119569	0.141767	Molecular Function	895	81.2897
GO:0033500	carbohydrate homeostasis	0.190282	0.0202571	0.16185	Biological Process	896	81.3806
GO:0002286	T cell activation involved in immune res...	0.190282	-0.0257108	0.103096	Biological Process	897	81.4714
GO:0006814	sodium ion transport	0.190282	0.00543167	0.117825	Biological Process	898	81.5622
GO:0071674	mononuclear cell migration	0.190282	-0.00638766	0.133951	Biological Process	899	81.653
GO:0042098	T cell proliferation	0.190282	-0.00826216	0.134306	Biological Process	900	81.7439
GO:0042593	glucose homeostasis	0.190282	0.0202571	0.16185	Biological Process	901	81.8347
GO:0045806	negative regulation of endocytosis	0.190282	-0.0296783	0.158304	Biological Process	902	81.9255
GO:1903076	regulation of protein localization to pl...	0.190282	-0.0173552	0.15149	Biological Process	903	82.0163
GO:0030595	leukocyte chemotaxis	0.190282	8.79017e-05	0.12514	Biological Process	904	82.1072
GO:0016485	protein processing	0.190282	-0.0144478	0.184278	Biological Process	905	82.198
GO:0032515	negative regulation of phosphoprotein ph...	0.190282	-0.085673	0.187445	Biological Process	906	82.2888
GO:0051651	maintenance of location in cell	0.190282	0.00154943	0.171595	Biological Process	907	82.3797
GO:0042129	regulation of T cell proliferation	0.190282	-0.0180732	0.133874	Biological Process	908	82.4705
GO:1903038	negative regulation of leukocyte cell-ce...	0.190282	-0.0288073	0.10838	Biological Process	909	82.5613
GO:0060271	cilium assembly	0.190282	0.0187094	0.185966	Biological Process	910	82.6521
GO:1905475	regulation of protein localization to me...	0.190282	0.00805533	0.155374	Biological Process	911	82.743
GO:0035305	negative regulation of dephosphorylation	0.190282	-0.0392056	0.139047	Biological Process	912	82.8338
GO:0030032	lamellipodium assembly	0.190282	-0.0226253	0.135099	Biological Process	913	82.9246
GO:0035308	negative regulation of protein dephospho...	0.190282	-0.0502853	0.1553	Biological Process	914	83.0154
GO:0050868	negative regulation of T cell activation	0.190282	-0.0218106	0.0954657	Biological Process	915	83.1063
GO:0002685	regulation of leukocyte migration	0.190282	-0.000216233	0.124286	Biological Process	916	83.1971
GO:0002687	positive regulation of leukocyte migrati...	0.190282	-0.0092136	0.107861	Biological Process	917	83.2879
GO:0033209	tumor necrosis factor-mediated signaling...	0.190282	-0.0113141	0.116072	Biological Process	918	83.3787
GO:0010923	negative regulation of phosphatase activ...	0.190282	-0.0612788	0.154453	Biological Process	919	83.4696
GO:1904375	regulation of protein localization to ce...	0.190282	-0.00919808	0.150001	Biological Process	920	83.5604
GO:0022408	negative regulation of cell-cell adhesio...	0.190282	-0.0678769	0.178605	Biological Process	921	83.6512
GO:0035725	sodium ion transmembrane transport	0.190282	0.00554141	0.11013	Biological Process	922	83.7421
GO:0002698	negative regulation of immune effector p...	0.190282	-0.0195565	0.0958183	Biological Process	923	83.8329
GO:0101002	ficolin-1-rich granule	0.190282	-0.016197	0.163906	Cellular Component	924	83.9237
GO:0005681	spliceosomal complex	0.190282	0.0049758	0.169277	Cellular Component	925	84.0145
GO:0036064	ciliary basal body	0.190282	0.0115115	0.126152	Cellular Component	926	84.1054
GO:0008237	metallopeptidase activity	0.190282	-0.000323315	0.129836	Molecular Function	927	84.1962
GO:0005126	cytokine receptor binding	0.190282	-0.014557	0.173411	Molecular Function	928	84.287
GO:0005158	insulin receptor binding	0.190282	-0.0244907	0.0975948	Molecular Function	929	84.3778
GO:0005154	epidermal growth factor receptor binding	0.190282	-0.0298059	0.102212	Molecular Function	930	84.4687
GO:0071456	cellular response to hypoxia	0.185992	-0.00425057	0.13696	Biological Process	931	84.5595
GO:0071453	cellular response to oxygen levels	0.185992	0.000173412	0.145627	Biological Process	932	84.6503
GO:0036294	cellular response to decreased oxygen le...	0.185992	-0.00233602	0.13826	Biological Process	933	84.7411
GO:0006892	post-Golgi vesicle-mediated transport	0.185992	-0.00125798	0.119644	Biological Process	934	84.832
GO:0031267	small GTPase binding	0.185992	0.0156042	0.159914	Molecular Function	935	84.9228
GO:0009416	response to light stimulus	0.185122	0.0242527	0.167089	Biological Process	936	85.0136
GO:0060042	retina morphogenesis in camera-type eye	0.185122	-0.0346601	0.155576	Biological Process	937	85.1045
GO:0042461	photoreceptor cell development	0.185122	-0.0764285	0.166351	Biological Process	938	85.1953
GO:0042462	eye photoreceptor cell development	0.185122	-0.0833398	0.155263	Biological Process	939	85.2861
GO:0035435	phosphate ion transmembrane transport	0.185122	-0.12749	0.181149	Biological Process	940	85.3769
GO:0001754	eye photoreceptor cell differentiation	0.185122	-0.0510718	0.127446	Biological Process	941	85.4678
GO:0030431	sleep	0.185122	-0.0378481	0.0878208	Biological Process	942	85.5586
GO:0060219	camera-type eye photoreceptor cell diffe...	0.185122	-0.0665685	0.13428	Biological Process	943	85.6494
GO:0048592	eye morphogenesis	0.185122	-0.00359868	0.149708	Biological Process	944	85.7402
GO:0048593	camera-type eye morphogenesis	0.185122	-0.0122078	0.151105	Biological Process	945	85.8311
GO:0006817	phosphate ion transport	0.185122	-0.0426436	0.100407	Biological Process	946	85.9219
GO:1990542	mitochondrial transmembrane transport	0.185122	-0.00728098	0.100846	Biological Process	947	86.0127
GO:0005657	replication fork	0.185122	-0.0639305	0.168817	Cellular Component	948	86.1035
GO:0031304	intrinsic component of mitochondrial inn...	0.185122	-0.0545764	0.131674	Cellular Component	949	86.1944
GO:0031305	integral component of mitochondrial inne...	0.185122	-0.057527	0.134729	Cellular Component	950	86.2852
GO:0043195	terminal bouton	0.185122	-0.0409222	0.120632	Cellular Component	951	86.376
GO:0098798	mitochondrial protein-containing complex	0.185122	0.0115633	0.133976	Cellular Component	952	86.4668
GO:0099106	ion channel regulator activity	0.185122	-0.0203434	0.135376	Molecular Function	953	86.5577
GO:0015294	solute:cation symporter activity	0.185122	-0.0408256	0.159274	Molecular Function	954	86.6485
GO:0015295	solute:proton symporter activity	0.185122	-0.0533099	0.108148	Molecular Function	955	86.7393
GO:0016247	channel regulator activity	0.185122	-0.0184484	0.133831	Molecular Function	956	86.8302
GO:0030216	keratinocyte differentiation	0.172837	0.00744639	0.109263	Biological Process	957	86.921
GO:0055123	digestive system development	0.172837	-0.0254797	0.144483	Biological Process	958	87.0118
GO:0042476	odontogenesis	0.172837	-0.0218211	0.171047	Biological Process	959	87.1026
GO:0048565	digestive tract development	0.172837	-0.0275121	0.146232	Biological Process	960	87.1935
GO:0097305	response to alcohol	0.172837	-0.00201408	0.16218	Biological Process	961	87.2843
GO:0000209	protein polyubiquitination	0.172837	0.000737976	0.167034	Biological Process	962	87.3751
GO:1903050	regulation of proteolysis involved in pr...	0.172837	0.00789854	0.170573	Biological Process	963	87.4659
GO:0061136	regulation of proteasomal protein catabo...	0.172837	0.00558582	0.166967	Biological Process	964	87.5568
GO:0032271	regulation of protein polymerization	0.172837	0.0059581	0.152349	Biological Process	965	87.6476
GO:0051302	regulation of cell division	0.172837	-0.0118864	0.126944	Biological Process	966	87.7384
GO:0030139	endocytic vesicle	0.172837	0.0249414	0.154485	Cellular Component	967	87.8292
GO:1902017	regulation of cilium assembly	0.171967	-0.0154476	0.1087	Biological Process	968	87.9201
GO:1902117	positive regulation of organelle assembl...	0.171967	-0.0282185	0.12705	Biological Process	969	88.0109
GO:0097530	granulocyte migration	0.171967	-0.0382437	0.159364	Biological Process	970	88.1017
GO:0061512	protein localization to cilium	0.171967	-0.00993136	0.0975268	Biological Process	971	88.1926
GO:0042632	cholesterol homeostasis	0.171967	-0.0219103	0.129376	Biological Process	972	88.2834
GO:0033619	membrane protein proteolysis	0.171967	-0.0289143	0.110168	Biological Process	973	88.3742
GO:0038063	collagen-activated tyrosine kinase recep...	0.171967	-0.0249446	0.147735	Biological Process	974	88.465
GO:0038065	collagen-activated signaling pathway	0.171967	-0.0243976	0.148282	Biological Process	975	88.5559
GO:0007492	endoderm development	0.171967	-0.0222128	0.165918	Biological Process	976	88.6467
GO:0044839	cell cycle G2/M phase transition	0.171967	0.00546759	0.101306	Biological Process	977	88.7375
GO:0000086	G2/M transition of mitotic cell cycle	0.171967	0.00414522	0.0940899	Biological Process	978	88.8283
GO:0031644	regulation of nervous system process	0.171967	-0.0166376	0.138257	Biological Process	979	88.9192
GO:0097529	myeloid leukocyte migration	0.171967	-0.0193881	0.152502	Biological Process	980	89.01
GO:0071677	positive regulation of mononuclear cell ...	0.171967	-0.057058	0.158243	Biological Process	981	89.1008
GO:0071675	regulation of mononuclear cell migration	0.171967	-0.0192106	0.135129	Biological Process	982	89.1916
GO:0030101	natural killer cell activation	0.171967	-0.0812458	0.151894	Biological Process	983	89.2825
GO:0006509	membrane protein ectodomain proteolysis	0.171967	-0.0453011	0.128628	Biological Process	984	89.3733
GO:0055092	sterol homeostasis	0.171967	-0.0219103	0.129376	Biological Process	985	89.4641
GO:0033363	secretory granule organization	0.171967	-0.0321491	0.121585	Biological Process	986	89.555
GO:0098643	banded collagen fibril	0.171967	-0.0691982	0.166369	Cellular Component	987	89.6458
GO:0005814	centriole	0.171967	-0.0305017	0.163773	Cellular Component	988	89.7366
GO:0005840	ribosome	0.171967	-0.0292038	0.158751	Cellular Component	989	89.8274
GO:0070820	tertiary granule	0.171967	-0.034781	0.156594	Cellular Component	990	89.9183
GO:0005583	fibrillar collagen trimer	0.171967	-0.0691982	0.166369	Cellular Component	991	90.0091
GO:0098651	basement membrane collagen trimer	0.171967	-0.0177328	0.13299	Cellular Component	992	90.0999
GO:0005587	collagen type IV trimer	0.171967	-0.0206529	0.135681	Cellular Component	993	90.1907
GO:0098642	network-forming collagen trimer	0.171967	-0.0252666	0.149396	Cellular Component	994	90.2816
GO:0098645	collagen network	0.171967	-0.0252666	0.149396	Cellular Component	995	90.3724
GO:0005178	integrin binding	0.171967	0.0156803	0.156615	Molecular Function	996	90.4632
GO:0019212	phosphatase inhibitor activity	0.171967	-0.0676639	0.153992	Molecular Function	997	90.554
GO:0051059	NF-kappaB binding	0.171967	-0.0388399	0.125289	Molecular Function	998	90.6449
GO:0015081	sodium ion transmembrane transporter act...	0.171967	-0.00686836	0.117131	Molecular Function	999	90.7357
GO:0019888	protein phosphatase regulator activity	0.171967	-0.0129466	0.112795	Molecular Function	1000	90.8265
GO:0004222	metalloendopeptidase activity	0.171967	-0.0180057	0.127595	Molecular Function	1001	90.9173
GO:0019208	phosphatase regulator activity	0.171967	-0.00359381	0.1092	Molecular Function	1002	91.0082
GO:0050840	extracellular matrix binding	0.171967	-0.0232644	0.109957	Molecular Function	1003	91.099
GO:0032526	response to retinoic acid	0.167677	-0.00962641	0.11675	Biological Process	1004	91.1898
GO:0016482	cytosolic transport	0.159681	0.0106114	0.135275	Biological Process	1005	91.2807
GO:0070507	regulation of microtubule cytoskeleton o...	0.154521	0.0199651	0.131782	Biological Process	1006	91.3715
GO:0043409	negative regulation of MAPK cascade	0.154521	-0.00272832	0.147102	Biological Process	1007	91.4623
GO:0032869	cellular response to insulin stimulus	0.154521	0.0152591	0.130664	Biological Process	1008	91.5531
GO:0098876	vesicle-mediated transport to the plasma...	0.154521	-0.00554639	0.127636	Biological Process	1009	91.644
GO:0042886	amide transport	0.154521	0.00313284	0.150871	Biological Process	1010	91.7348
GO:0015850	organic hydroxy compound transport	0.154521	0.00232108	0.149654	Biological Process	1011	91.8256
GO:1901617	organic hydroxy compound biosynthetic pr...	0.154521	-0.0145389	0.138837	Biological Process	1012	91.9164
GO:0099003	vesicle-mediated transport in synapse	0.154521	0.0191583	0.153615	Biological Process	1013	92.0073
GO:0009267	cellular response to starvation	0.154521	0.00267348	0.141445	Biological Process	1014	92.0981
GO:0008154	actin polymerization or depolymerization	0.154521	0.00875226	0.147287	Biological Process	1015	92.1889
GO:0030041	actin filament polymerization	0.154521	0.000706517	0.140463	Biological Process	1016	92.2797
GO:0008276	protein methyltransferase activity	0.154521	-0.0118218	0.136895	Molecular Function	1017	92.3706
GO:0032507	maintenance of protein location in cell	0.153651	-0.0496891	0.151253	Biological Process	1018	92.4614
GO:1904029	regulation of cyclin-dependent protein k...	0.153651	-0.0217573	0.127405	Biological Process	1019	92.5522
GO:1905477	positive regulation of protein localizat...	0.153651	-0.0239853	0.139917	Biological Process	1020	92.6431
GO:0031122	cytoplasmic microtubule organization	0.153651	-0.0491119	0.134407	Biological Process	1021	92.7339
GO:0032147	activation of protein kinase activity	0.153651	-0.00446212	0.122831	Biological Process	1022	92.8247
GO:1903566	positive regulation of protein localizat...	0.153651	-0.0449059	0.0926935	Biological Process	1023	92.9155
GO:1903564	regulation of protein localization to ci...	0.153651	-0.0878705	0.149477	Biological Process	1024	93.0064
GO:0031929	TOR signaling	0.153651	-0.00620188	0.113417	Biological Process	1025	93.0972
GO:0051650	establishment of vesicle localization	0.153651	-0.0335958	0.145491	Biological Process	1026	93.188
GO:0001953	negative regulation of cell-matrix adhes...	0.153651	-0.0160626	0.118288	Biological Process	1027	93.2788
GO:0035637	multicellular organismal signaling	0.153651	0.00278765	0.096654	Biological Process	1028	93.3697
GO:0001706	endoderm formation	0.153651	-0.0277852	0.148677	Biological Process	1029	93.4605
GO:2000181	negative regulation of blood vessel morp...	0.153651	-0.0188352	0.139317	Biological Process	1030	93.5513
GO:0035987	endodermal cell differentiation	0.153651	-0.029266	0.149834	Biological Process	1031	93.6421
GO:0043266	regulation of potassium ion transport	0.153651	-0.0124482	0.117197	Biological Process	1032	93.733
GO:0007204	positive regulation of cytosolic calcium...	0.153651	-0.000401912	0.116448	Biological Process	1033	93.8238
GO:0090329	regulation of DNA-templated DNA replicat...	0.153651	-0.00859089	0.0702615	Biological Process	1034	93.9146
GO:1901343	negative regulation of vasculature devel...	0.153651	-0.0188352	0.139317	Biological Process	1035	94.0054
GO:0016525	negative regulation of angiogenesis	0.153651	-0.0188352	0.139317	Biological Process	1036	94.0963
GO:0044818	mitotic G2/M transition checkpoint	0.153651	-0.0128738	0.0788544	Biological Process	1037	94.1871
GO:0044786	cell cycle DNA replication	0.153651	-0.0319575	0.0999897	Biological Process	1038	94.2779
GO:1902749	regulation of cell cycle G2/M phase tran...	0.153651	-0.0102831	0.0984743	Biological Process	1039	94.3688
GO:0010389	regulation of G2/M transition of mitotic...	0.153651	-0.00959694	0.0948017	Biological Process	1040	94.4596
GO:1902750	negative regulation of cell cycle G2/M p...	0.153651	-0.00626199	0.071101	Biological Process	1041	94.5504
GO:0010972	negative regulation of G2/M transition o...	0.153651	-0.00626199	0.071101	Biological Process	1042	94.6412
GO:0010812	negative regulation of cell-substrate ad...	0.153651	-0.0203536	0.12614	Biological Process	1043	94.7321
GO:0019226	transmission of nerve impulse	0.153651	-0.0220223	0.0899663	Biological Process	1044	94.8229
GO:0071621	granulocyte chemotaxis	0.153651	-0.0370624	0.138422	Biological Process	1045	94.9137
GO:2001237	negative regulation of extrinsic apoptot...	0.153651	-0.0429067	0.139573	Biological Process	1046	95.0045
GO:0000079	regulation of cyclin-dependent protein s...	0.153651	-0.0222153	0.127131	Biological Process	1047	95.0954
GO:0047496	vesicle transport along microtubule	0.153651	-0.0530122	0.123685	Biological Process	1048	95.1862
GO:0032438	melanosome organization	0.153651	-0.0125436	0.0679107	Biological Process	1049	95.277
GO:0042982	amyloid precursor protein metabolic proc...	0.153651	-0.0200179	0.131485	Biological Process	1050	95.3678
GO:0098657	import into cell	0.153651	-0.00909086	0.145464	Biological Process	1051	95.4587
GO:0042987	amyloid precursor protein catabolic proc...	0.153651	-0.0255214	0.135898	Biological Process	1052	95.5495
GO:0099518	vesicle cytoskeletal trafficking	0.153651	-0.0357887	0.105253	Biological Process	1053	95.6403
GO:0033260	nuclear DNA replication	0.153651	-0.0319575	0.0999897	Biological Process	1054	95.7312
GO:0048753	pigment granule organization	0.153651	-0.0126153	0.0702341	Biological Process	1055	95.822
GO:0033059	cellular pigmentation	0.153651	-0.0230585	0.0960356	Biological Process	1056	95.9128
GO:0005791	rough endoplasmic reticulum	0.153651	-0.0365601	0.121012	Cellular Component	1057	96.0036
GO:0001772	immunological synapse	0.153651	-0.0739453	0.141694	Cellular Component	1058	96.0945
GO:0015935	small ribosomal subunit	0.153651	-0.0232284	0.0962995	Cellular Component	1059	96.1853
GO:0010009	cytoplasmic side of endosome membrane	0.153651	-0.0424448	0.130794	Cellular Component	1060	96.2761
GO:0098574	cytoplasmic side of lysosomal membrane	0.153651	-0.0376516	0.124469	Cellular Component	1061	96.3669
GO:0098560	cytoplasmic side of late endosome membra...	0.153651	-0.0424448	0.130794	Cellular Component	1062	96.4578
GO:0044391	ribosomal subunit	0.153651	-0.0114974	0.114228	Cellular Component	1063	96.5486
GO:0016538	cyclin-dependent protein serine/threonin...	0.153651	-0.0487771	0.142203	Molecular Function	1064	96.6394
GO:0004860	protein kinase inhibitor activity	0.153651	-0.0337475	0.134621	Molecular Function	1065	96.7302
GO:0030291	protein serine/threonine kinase inhibito...	0.153651	-0.051522	0.130344	Molecular Function	1066	96.8211
GO:0043184	vascular endothelial growth factor recep...	0.153651	0.0183156	0.0183156	Molecular Function	1067	96.9119
GO:0071855	neuropeptide receptor binding	0.153651	-0.0688506	0.145537	Molecular Function	1068	97.0027
GO:0019210	kinase inhibitor activity	0.153651	-0.0312825	0.132818	Molecular Function	1069	97.0936
GO:0005172	vascular endothelial growth factor recep...	0.153651	-0.0293181	0.0697965	Molecular Function	1070	97.1844
GO:0008643	carbohydrate transport	0.136205	-9.21518e-05	0.12457	Biological Process	1071	97.2752
GO:0071772	response to BMP	0.136205	-0.0120721	0.124859	Biological Process	1072	97.366
GO:0071867	response to monoamine	0.136205	-0.010225	0.126684	Biological Process	1073	97.4569
GO:0090288	negative regulation of cellular response...	0.136205	-0.0125594	0.125693	Biological Process	1074	97.5477
GO:0043467	regulation of generation of precursor me...	0.136205	0.00864215	0.131527	Biological Process	1075	97.6385
GO:0071868	cellular response to monoamine stimulus	0.136205	-0.0110947	0.125461	Biological Process	1076	97.7293
GO:0007292	female gamete generation	0.136205	-0.00580348	0.106666	Biological Process	1077	97.8202
GO:0071869	response to catecholamine	0.136205	-0.010225	0.126684	Biological Process	1078	97.911
GO:0071870	cellular response to catecholamine stimu...	0.136205	-0.0110947	0.125461	Biological Process	1079	98.0018
GO:0030510	regulation of BMP signaling pathway	0.136205	-0.0140883	0.109444	Biological Process	1080	98.0926
GO:0071773	cellular response to BMP stimulus	0.136205	-0.0120721	0.124859	Biological Process	1081	98.1835
GO:0030509	BMP signaling pathway	0.136205	-0.012404	0.125748	Biological Process	1082	98.2743
GO:0062014	negative regulation of small molecule me...	0.136205	-0.00118867	0.126609	Biological Process	1083	98.3651
GO:0017147	Wnt-protein binding	0.136205	-0.0404877	0.104308	Molecular Function	1084	98.4559
GO:0098719	sodium ion import across plasma membrane	0.135335	-0.0577634	0.107504	Biological Process	1085	98.5468
GO:0007631	feeding behavior	0.135335	-0.0131866	0.0901477	Biological Process	1086	98.6376
GO:0007095	mitotic G2 DNA damage checkpoint signali...	0.135335	-0.0123121	0.0716261	Biological Process	1087	98.7284
GO:0015297	antiporter activity	0.135335	-0.0297391	0.105749	Molecular Function	1088	98.8193
GO:0000302	response to reactive oxygen species	0.12305	0.00860083	0.113867	Biological Process	1089	98.9101
GO:0009898	cytoplasmic side of plasma membrane	0.12305	0.00304841	0.109306	Cellular Component	1090	99.0009
GO:0043627	response to estrogen	0.11789	-0.0260785	0.115136	Biological Process	1091	99.0917
GO:0045333	cellular respiration	0.11789	0.0206142	0.117026	Biological Process	1092	99.1826
GO:0031424	keratinization	0.104734	-0.0132672	0.0968499	Biological Process	1093	99.2734
GO:0042542	response to hydrogen peroxide	0.104734	0.000505749	0.0864345	Biological Process	1094	99.3642
GO:0042470	melanosome	0.104734	-0.00294869	0.100494	Cellular Component	1095	99.455
GO:0048770	pigment granule	0.104734	-0.00294869	0.100494	Cellular Component	1096	99.5459
GO:0042401	cellular biogenic amine biosynthetic pro...	0.0864183	0.0183156	0.0183156	Biological Process	1097	99.6367
GO:0009309	amine biosynthetic process	0.0864183	0.0183156	0.0183156	Biological Process	1098	99.7275
GO:0000724	double-strand break repair via homologou...	0.0864183	0.00303032	0.0862838	Biological Process	1099	99.8183
GO:0042446	hormone biosynthetic process	0.0681027	-0.00459598	0.0541034	Biological Process	1100	99.9092
GO:0042487	regulation of odontogenesis of dentin-co...	0.0681027	-0.0218756	0.0667047	Biological Process	1101	100

## Sheet: Supplementary Table S5
GO	Term	Dindex
GO:0008150	biological_process	0.867603
GO:0003674	molecular_function	0.849287
GO:0009987	cellular process	0.830972
GO:0005575	cellular_component	0.713952
GO:0005488	binding	0.694766
GO:0110165	cellular anatomical entity	0.677321
GO:0005622	intracellular anatomical structure	0.622374
GO:0050789	regulation of biological process	0.481009
GO:0065007	biological regulation	0.481009
GO:0043226	organelle	0.449537
GO:0043229	intracellular organelle	0.449537
GO:0043170	macromolecule metabolic process	0.431222
GO:0071704	organic substance metabolic process	0.431222
GO:0044238	primary metabolic process	0.431222
GO:0008152	metabolic process	0.431222
GO:0006807	nitrogen compound metabolic process	0.431222
GO:0044237	cellular metabolic process	0.412906
GO:0043231	intracellular membrane-bounded organelle	0.412906
GO:0043227	membrane-bounded organelle	0.412906
GO:0050794	regulation of cellular process	0.39459
GO:0005737	cytoplasm	0.387465
GO:0032991	protein-containing complex	0.376275
GO:0043167	ion binding	0.344803
GO:0005634	nucleus	0.326488
GO:0010467	gene expression	0.321328
GO:0034641	cellular nitrogen compound metabolic pro...	0.321328
GO:1901576	organic substance biosynthetic process	0.303012
GO:0009059	macromolecule biosynthetic process	0.303012
GO:0009058	biosynthetic process	0.303012
GO:0044249	cellular biosynthetic process	0.303012
GO:0044271	cellular nitrogen compound biosynthetic ...	0.303012
GO:1901363	heterocyclic compound binding	0.258385
GO:0097159	organic cyclic compound binding	0.258385
GO:1901360	organic cyclic compound metabolic proces...	0.253225
GO:0006725	cellular aromatic compound metabolic pro...	0.253225
GO:0090304	nucleic acid metabolic process	0.253225
GO:0060255	regulation of macromolecule metabolic pr...	0.253225
GO:0016070	RNA metabolic process	0.253225
GO:0046483	heterocycle metabolic process	0.253225
GO:0031323	regulation of cellular metabolic process	0.253225
GO:0006139	nucleobase-containing compound metabolic...	0.253225
GO:0019222	regulation of metabolic process	0.253225
GO:0051171	regulation of nitrogen compound metaboli...	0.253225
GO:0080090	regulation of primary metabolic process	0.253225
GO:0043169	cation binding	0.240069
GO:0046872	metal ion binding	0.240069
GO:0006366	transcription by RNA polymerase II	0.234909
GO:0034654	nucleobase-containing compound biosynthe...	0.234909
GO:0032774	RNA biosynthetic process	0.234909
GO:0018130	heterocycle biosynthetic process	0.234909
GO:0019219	regulation of nucleobase-containing comp...	0.234909
GO:0051252	regulation of RNA metabolic process	0.234909
GO:0006357	regulation of transcription by RNA polym...	0.234909
GO:0006351	DNA-templated transcription	0.234909
GO:2001141	regulation of RNA biosynthetic process	0.234909
GO:1901362	organic cyclic compound biosynthetic pro...	0.234909
GO:0006355	regulation of DNA-templated transcriptio...	0.234909
GO:1903506	regulation of nucleic acid-templated tra...	0.234909
GO:0010556	regulation of macromolecule biosynthetic...	0.234909
GO:0010468	regulation of gene expression	0.234909
GO:0097659	nucleic acid-templated transcription	0.234909
GO:0031326	regulation of cellular biosynthetic proc...	0.234909
GO:0019438	aromatic compound biosynthetic process	0.234909
GO:0009889	regulation of biosynthetic process	0.234909
GO:0005667	transcription regulator complex	0.234909
GO:0090575	RNA polymerase II transcription regulato...	0.234909
GO:0140513	nuclear protein-containing complex	0.234909
GO:0140110	transcription regulator activity	0.234909
GO:0071840	cellular component organization or bioge...	0.232943
GO:0032501	multicellular organismal process	0.232943
GO:0016043	cellular component organization	0.232943
GO:0050896	response to stimulus	0.214628
GO:0003676	nucleic acid binding	0.203438
GO:0019538	protein metabolic process	0.196312
GO:1901564	organonitrogen compound metabolic proces...	0.196312
GO:0016020	membrane	0.191152
GO:1990589	ATF4-CREB1 transcription factor complex	0.185122
GO:0000977	RNA polymerase II transcription regulato...	0.185122
GO:0000978	RNA polymerase II cis-regulatory region ...	0.185122
GO:0000981	DNA-binding transcription factor activit...	0.185122
GO:0000976	transcription cis-regulatory region bind...	0.185122
GO:0001067	transcription regulatory region nucleic ...	0.185122
GO:1990837	sequence-specific double-stranded DNA bi...	0.185122
GO:0003690	double-stranded DNA binding	0.185122
GO:0000987	cis-regulatory region sequence-specific ...	0.185122
GO:0003700	DNA-binding transcription factor activit...	0.185122
GO:0043565	sequence-specific DNA binding	0.185122
GO:0003677	DNA binding	0.185122
GO:0035497	cAMP response element binding	0.185122
GO:0032502	developmental process	0.164841
GO:0007275	multicellular organism development	0.164841
GO:0048856	anatomical structure development	0.164841
GO:0023052	signaling	0.159681
GO:0051716	cellular response to stimulus	0.159681
GO:0007154	cell communication	0.159681
GO:0005886	plasma membrane	0.154521
GO:0071944	cell periphery	0.154521
GO:0009653	anatomical structure morphogenesis	0.146525
GO:0005515	protein binding	0.146525
GO:0007165	signal transduction	0.141365
GO:0045184	establishment of protein localization	0.135335
GO:0015031	protein transport	0.135335
GO:0051179	localization	0.135335
GO:0070727	cellular macromolecule localization	0.135335
GO:0008104	protein localization	0.135335
GO:0051641	cellular localization	0.135335
GO:0071705	nitrogen compound transport	0.135335
GO:0006886	intracellular protein transport	0.135335
GO:0033036	macromolecule localization	0.135335
GO:0051234	establishment of localization	0.135335
GO:0006810	transport	0.135335
GO:0071702	organic substance transport	0.135335
GO:0051649	establishment of localization in cell	0.135335
GO:0046907	intracellular transport	0.135335
GO:0048731	system development	0.128209
GO:0006950	response to stress	0.12305
GO:0006996	organelle organization	0.12305
GO:0030029	actin filament-based process	0.12305
GO:0097435	supramolecular fiber organization	0.12305
GO:0030036	actin cytoskeleton organization	0.12305
GO:0007010	cytoskeleton organization	0.12305
GO:0048869	cellular developmental process	0.109894
GO:0032989	cellular component morphogenesis	0.109894
GO:0036211	protein modification process	0.109894
GO:0048468	cell development	0.109894
GO:0030154	cell differentiation	0.109894
GO:0043412	macromolecule modification	0.109894
GO:0023051	regulation of signaling	0.104734
GO:0044260	cellular macromolecule metabolic process	0.104734
GO:0048583	regulation of response to stimulus	0.104734
GO:0010646	regulation of cell communication	0.104734
GO:0030054	cell junction	0.104734
GO:0043228	non-membrane-bounded organelle	0.104734
GO:0043232	intracellular non-membrane-bounded organ...	0.104734
GO:0043168	anion binding	0.104734
GO:0044085	cellular component biogenesis	0.0915782
GO:0022607	cellular component assembly	0.0915782
GO:0007399	nervous system development	0.0915782
GO:0003824	catalytic activity	0.0915782
GO:0006915	apoptotic process	0.0864183
GO:0048519	negative regulation of biological proces...	0.0864183
GO:0033554	cellular response to stress	0.0864183
GO:0012501	programmed cell death	0.0864183
GO:0007015	actin filament organization	0.0864183
GO:0008219	cell death	0.0864183
GO:0048518	positive regulation of biological proces...	0.0864183
GO:0035556	intracellular signal transduction	0.0864183
GO:0003008	system process	0.0864183
GO:0048523	negative regulation of cellular process	0.0864183
GO:0030030	cell projection organization	0.0732626
GO:0031175	neuron projection development	0.0732626
GO:0048667	cell morphogenesis involved in neuron di...	0.0732626
GO:0000902	cell morphogenesis	0.0732626
GO:0048666	neuron development	0.0732626
GO:0000904	cell morphogenesis involved in different...	0.0732626
GO:0048699	generation of neurons	0.0732626
GO:0120039	plasma membrane bounded cell projection ...	0.0732626
GO:0048812	neuron projection morphogenesis	0.0732626
GO:0022008	neurogenesis	0.0732626
GO:0048513	animal organ development	0.0732626
GO:0048858	cell projection morphogenesis	0.0732626
GO:0007409	axonogenesis	0.0732626
GO:0061564	axon development	0.0732626
GO:0120036	plasma membrane bounded cell projection ...	0.0732626
GO:0032990	cell part morphogenesis	0.0732626
GO:0006796	phosphate-containing compound metabolic ...	0.0732626
GO:0006793	phosphorus metabolic process	0.0732626
GO:0030182	neuron differentiation	0.0732626
GO:0009605	response to external stimulus	0.0732626
GO:0140096	catalytic activity, acting on a protein	0.0732626
GO:0097367	carbohydrate derivative binding	0.0732626
GO:0048522	positive regulation of cellular process	0.0681027
GO:0043043	peptide biosynthetic process	0.0681027
GO:0043067	regulation of programmed cell death	0.0681027
GO:0043603	cellular amide metabolic process	0.0681027
GO:0097190	apoptotic signaling pathway	0.0681027
GO:0006974	cellular response to DNA damage stimulus	0.0681027
GO:0042981	regulation of apoptotic process	0.0681027
GO:0023057	negative regulation of signaling	0.0681027
GO:0010648	negative regulation of cell communicatio...	0.0681027
GO:0034645	cellular macromolecule biosynthetic proc...	0.0681027
GO:0006518	peptide metabolic process	0.0681027
GO:0006412	translation	0.0681027
GO:0009968	negative regulation of signal transducti...	0.0681027
GO:0065008	regulation of biological quality	0.0681027
GO:0048585	negative regulation of response to stimu...	0.0681027
GO:0097193	intrinsic apoptotic signaling pathway	0.0681027
GO:0051239	regulation of multicellular organismal p...	0.0681027
GO:0010941	regulation of cell death	0.0681027
GO:1901566	organonitrogen compound biosynthetic pro...	0.0681027
GO:0009966	regulation of signal transduction	0.0681027
GO:0043604	amide biosynthetic process	0.0681027
GO:0070161	anchoring junction	0.0681027
GO:0005739	mitochondrion	0.0681027
GO:0042221	response to chemical	0.0549469
GO:0061061	muscle structure development	0.0549469
GO:0042692	muscle cell differentiation	0.0549469
GO:0006952	defense response	0.0549469
GO:0140694	non-membrane-bounded organelle assembly	0.0549469
GO:0048646	anatomical structure formation involved ...	0.0549469
GO:0010927	cellular component assembly involved in ...	0.0549469
GO:0030239	myofibril assembly	0.0549469
GO:0002376	immune system process	0.0549469
GO:0055001	muscle cell development	0.0549469
GO:0006955	immune response	0.0549469
GO:0070925	organelle assembly	0.0549469
GO:0051146	striated muscle cell differentiation	0.0549469
GO:0031032	actomyosin structure organization	0.0549469
GO:0055002	striated muscle cell development	0.0549469
GO:0099537	trans-synaptic signaling	0.0549469
GO:0099536	synaptic signaling	0.0549469
GO:0098916	anterograde trans-synaptic signaling	0.0549469
GO:0007268	chemical synaptic transmission	0.0549469
GO:0007267	cell-cell signaling	0.0549469
GO:0016310	phosphorylation	0.0549469
GO:0006468	protein phosphorylation	0.0549469
GO:0005576	extracellular region	0.0549469
GO:0003779	actin binding	0.0549469
GO:0032559	adenyl ribonucleotide binding	0.0549469
GO:0005102	signaling receptor binding	0.0549469
GO:0032553	ribonucleotide binding	0.0549469
GO:0035639	purine ribonucleoside triphosphate bindi...	0.0549469
GO:0036094	small molecule binding	0.0549469
GO:0005524	ATP binding	0.0549469
GO:0017076	purine nucleotide binding	0.0549469
GO:0000166	nucleotide binding	0.0549469
GO:0030554	adenyl nucleotide binding	0.0549469
GO:1901265	nucleoside phosphate binding	0.0549469
GO:0008092	cytoskeletal protein binding	0.0549469
GO:0032555	purine ribonucleotide binding	0.0549469
GO:0042771	intrinsic apoptotic signaling pathway in...	0.0497871
GO:0072332	intrinsic apoptotic signaling pathway by...	0.0497871
GO:0008016	regulation of heart contraction	0.0497871
GO:0051898	negative regulation of protein kinase B ...	0.0497871
GO:0051896	regulation of protein kinase B signaling	0.0497871
GO:0043065	positive regulation of apoptotic process	0.0497871
GO:0010942	positive regulation of cell death	0.0497871
GO:0003013	circulatory system process	0.0497871
GO:0008015	blood circulation	0.0497871
GO:1903522	regulation of blood circulation	0.0497871
GO:0060047	heart contraction	0.0497871
GO:0044057	regulation of system process	0.0497871
GO:0003015	heart process	0.0497871
GO:0002027	regulation of heart rate	0.0497871
GO:0043068	positive regulation of programmed cell d...	0.0497871
GO:0043491	protein kinase B signaling	0.0497871
GO:0008630	intrinsic apoptotic signaling pathway in...	0.0497871
GO:1902532	negative regulation of intracellular sig...	0.0497871
GO:1902531	regulation of intracellular signal trans...	0.0497871
GO:0072331	signal transduction by p53 class mediato...	0.0497871
GO:0005925	focal adhesion	0.0497871
GO:0030055	cell-substrate junction	0.0497871
GO:0031974	membrane-enclosed lumen	0.0497871
GO:0043233	organelle lumen	0.0497871
GO:1990904	ribonucleoprotein complex	0.0497871
GO:0005762	mitochondrial large ribosomal subunit	0.0497871
GO:0098798	mitochondrial protein-containing complex	0.0497871
GO:0070847	core mediator complex	0.0497871
GO:0005761	mitochondrial ribosome	0.0497871
GO:0070013	intracellular organelle lumen	0.0497871
GO:0015934	large ribosomal subunit	0.0497871
GO:0044391	ribosomal subunit	0.0497871
GO:0005759	mitochondrial matrix	0.0497871
GO:0005840	ribosome	0.0497871
GO:0000313	organellar ribosome	0.0497871
GO:0000315	organellar large ribosomal subunit	0.0497871
GO:0016592	mediator complex	0.0497871
GO:0008289	lipid binding	0.0497871
GO:0005547	phosphatidylinositol-3,4,5-trisphosphate...	0.0497871
GO:1902936	phosphatidylinositol bisphosphate bindin...	0.0497871
GO:0008270	zinc ion binding	0.0497871
GO:0046914	transition metal ion binding	0.0497871
GO:0003712	transcription coregulator activity	0.0497871
GO:0003713	transcription coactivator activity	0.0497871
GO:0005198	structural molecule activity	0.0497871
GO:0003735	structural constituent of ribosome	0.0497871
GO:0080025	phosphatidylinositol-3,5-bisphosphate bi...	0.0497871
GO:0032266	phosphatidylinositol-3-phosphate binding	0.0497871
GO:1901981	phosphatidylinositol phosphate binding	0.0497871
GO:0043325	phosphatidylinositol-3,4-bisphosphate bi...	0.0497871
GO:0035091	phosphatidylinositol binding	0.0497871
GO:0010314	phosphatidylinositol-5-phosphate binding	0.0497871
GO:0005543	phospholipid binding	0.0497871
GO:0005546	phosphatidylinositol-4,5-bisphosphate bi...	0.0497871
GO:0098609	cell-cell adhesion	0.0366313
GO:0043207	response to external biotic stimulus	0.0366313
GO:0044419	biological process involved in interspec...	0.0366313
GO:0045087	innate immune response	0.0366313
GO:0051707	response to other organism	0.0366313
GO:0009607	response to biotic stimulus	0.0366313
GO:0034330	cell junction organization	0.0366313
GO:0040011	locomotion	0.0366313
GO:0070887	cellular response to chemical stimulus	0.0366313
GO:0010033	response to organic substance	0.0366313
GO:0007166	cell surface receptor signaling pathway	0.0366313
GO:0050804	modulation of chemical synaptic transmis...	0.0366313
GO:0099177	regulation of trans-synaptic signaling	0.0366313
GO:0007610	behavior	0.0366313
GO:0050877	nervous system process	0.0366313
GO:0002252	immune effector process	0.0366313
GO:0071310	cellular response to organic substance	0.0366313
GO:0007155	cell adhesion	0.0366313
GO:0098542	defense response to other organism	0.0366313
GO:0006508	proteolysis	0.0366313
GO:0045229	external encapsulating structure organiz...	0.0366313
GO:0051603	proteolysis involved in protein cataboli...	0.0366313
GO:0030198	extracellular matrix organization	0.0366313
GO:0016567	protein ubiquitination	0.0366313
GO:0033333	fin development	0.0366313
GO:0033334	fin morphogenesis	0.0366313
GO:0043062	extracellular structure organization	0.0366313
GO:0048736	appendage development	0.0366313
GO:0035107	appendage morphogenesis	0.0366313
GO:0006511	ubiquitin-dependent protein catabolic pr...	0.0366313
GO:0035051	cardiocyte differentiation	0.0366313
GO:0070647	protein modification by small protein co...	0.0366313
GO:0044265	cellular macromolecule catabolic process	0.0366313
GO:0019941	modification-dependent protein catabolic...	0.0366313
GO:0055007	cardiac muscle cell differentiation	0.0366313
GO:0055006	cardiac cell development	0.0366313
GO:0055003	cardiac myofibril assembly	0.0366313
GO:0072359	circulatory system development	0.0366313
GO:0060537	muscle tissue development	0.0366313
GO:0055013	cardiac muscle cell development	0.0366313
GO:0048738	cardiac muscle tissue development	0.0366313
GO:1901565	organonitrogen compound catabolic proces...	0.0366313
GO:0009888	tissue development	0.0366313
GO:0014706	striated muscle tissue development	0.0366313
GO:0043632	modification-dependent macromolecule cat...	0.0366313
GO:0009057	macromolecule catabolic process	0.0366313
GO:0009056	catabolic process	0.0366313
GO:0044248	cellular catabolic process	0.0366313
GO:1901575	organic substance catabolic process	0.0366313
GO:0032446	protein modification by small protein co...	0.0366313
GO:0030163	protein catabolic process	0.0366313
GO:0007507	heart development	0.0366313
GO:0016021	integral component of membrane	0.0366313
GO:0043292	contractile fiber	0.0366313
GO:0099080	supramolecular complex	0.0366313
GO:0099081	supramolecular polymer	0.0366313
GO:0031674	I band	0.0366313
GO:0099512	supramolecular fiber	0.0366313
GO:0030018	Z disc	0.0366313
GO:0012505	endomembrane system	0.0366313
GO:0031224	intrinsic component of membrane	0.0366313
GO:0042995	cell projection	0.0366313
GO:0005615	extracellular space	0.0366313
GO:0098793	presynapse	0.0366313
GO:0120025	plasma membrane bounded cell projection	0.0366313
GO:0036477	somatodendritic compartment	0.0366313
GO:0043005	neuron projection	0.0366313
GO:0097447	dendritic tree	0.0366313
GO:0030424	axon	0.0366313
GO:0030425	dendrite	0.0366313
GO:0045202	synapse	0.0366313
GO:0030016	myofibril	0.0366313
GO:0030017	sarcomere	0.0366313
GO:0005829	cytosol	0.0366313
GO:0005856	cytoskeleton	0.0366313
GO:0015629	actin cytoskeleton	0.0366313
GO:0098796	membrane protein complex	0.0366313
GO:0016787	hydrolase activity	0.0366313
GO:0016788	hydrolase activity, acting on ester bond...	0.0366313
GO:0016773	phosphotransferase activity, alcohol gro...	0.0366313
GO:0016772	transferase activity, transferring phosp...	0.0366313
GO:0004672	protein kinase activity	0.0366313
GO:0016301	kinase activity	0.0366313
GO:0016740	transferase activity	0.0366313
GO:0005509	calcium ion binding	0.0366313
GO:0002443	leukocyte mediated immunity	0.0183156
GO:0008361	regulation of cell size	0.0183156
GO:0019724	B cell mediated immunity	0.0183156
GO:0019835	cytolysis	0.0183156
GO:0002455	humoral immune response mediated by circ...	0.0183156
GO:0002460	adaptive immune response based on somati...	0.0183156
GO:0006959	humoral immune response	0.0183156
GO:0045216	cell-cell junction organization	0.0183156
GO:0006956	complement activation	0.0183156
GO:0007600	sensory perception	0.0183156
GO:0007186	G protein-coupled receptor signaling pat...	0.0183156
GO:0007218	neuropeptide signaling pathway	0.0183156
GO:0045597	positive regulation of cell differentiat...	0.0183156
GO:0050767	regulation of neurogenesis	0.0183156
GO:0006958	complement activation, classical pathway	0.0183156
GO:0007422	peripheral nervous system development	0.0183156
GO:0071495	cellular response to endogenous stimulus	0.0183156
GO:0018193	peptidyl-amino acid modification	0.0183156
GO:0050769	positive regulation of neurogenesis	0.0183156
GO:0010562	positive regulation of phosphorus metabo...	0.0183156
GO:0045595	regulation of cell differentiation	0.0183156
GO:0051130	positive regulation of cellular componen...	0.0183156
GO:0051094	positive regulation of developmental pro...	0.0183156
GO:0031399	regulation of protein modification proce...	0.0183156
GO:0051173	positive regulation of nitrogen compound...	0.0183156
GO:0051174	regulation of phosphorus metabolic proce...	0.0183156
GO:1901214	regulation of neuron death	0.0183156
GO:0048668	collateral sprouting	0.0183156
GO:1901215	negative regulation of neuron death	0.0183156
GO:0009893	positive regulation of metabolic process	0.0183156
GO:0001932	regulation of protein phosphorylation	0.0183156
GO:0001934	positive regulation of protein phosphory...	0.0183156
GO:0050793	regulation of developmental process	0.0183156
GO:0051128	regulation of cellular component organiz...	0.0183156
GO:0045664	regulation of neuron differentiation	0.0183156
GO:0061387	regulation of extent of cell growth	0.0183156
GO:0048670	regulation of collateral sprouting	0.0183156
GO:0048672	positive regulation of collateral sprout...	0.0183156
GO:0022603	regulation of anatomical structure morph...	0.0183156
GO:0060284	regulation of cell development	0.0183156
GO:0034329	cell junction assembly	0.0183156
GO:0007043	cell-cell junction assembly	0.0183156
GO:0006413	translational initiation	0.0183156
GO:0016064	immunoglobulin mediated immune response	0.0183156
GO:0007623	circadian rhythm	0.0183156
GO:0002264	endothelial cell activation involved in ...	0.0183156
GO:0008593	regulation of Notch signaling pathway	0.0183156
GO:0007219	Notch signaling pathway	0.0183156
GO:0045746	negative regulation of Notch signaling p...	0.0183156
GO:0007420	brain development	0.0183156
GO:0060322	head development	0.0183156
GO:0030534	adult behavior	0.0183156
GO:0007626	locomotory behavior	0.0183156
GO:0007622	rhythmic behavior	0.0183156
GO:0042118	endothelial cell activation	0.0183156
GO:0008344	adult locomotory behavior	0.0183156
GO:0048512	circadian behavior	0.0183156
GO:0048511	rhythmic process	0.0183156
GO:0007417	central nervous system development	0.0183156
GO:0050727	regulation of inflammatory response	0.0183156
GO:0031347	regulation of defense response	0.0183156
GO:0006954	inflammatory response	0.0183156
GO:0080134	regulation of response to stress	0.0183156
GO:0002263	cell activation involved in immune respo...	0.0183156
GO:0001775	cell activation	0.0183156
GO:0002684	positive regulation of immune system pro...	0.0183156
GO:0099560	synaptic membrane adhesion	0.0183156
GO:0002682	regulation of immune system process	0.0183156
GO:0002253	activation of immune response	0.0183156
GO:0002250	adaptive immune response	0.0183156
GO:0050778	positive regulation of immune response	0.0183156
GO:0050776	regulation of immune response	0.0183156
GO:0048584	positive regulation of response to stimu...	0.0183156
GO:0007411	axon guidance	0.0183156
GO:0050808	synapse organization	0.0183156
GO:0035335	peptidyl-tyrosine dephosphorylation	0.0183156
GO:0002449	lymphocyte mediated immunity	0.0183156
GO:0097485	neuron projection guidance	0.0183156
GO:0042327	positive regulation of phosphorylation	0.0183156
GO:0042330	taxis	0.0183156
GO:0097374	sensory neuron axon guidance	0.0183156
GO:0006935	chemotaxis	0.0183156
GO:0016311	dephosphorylation	0.0183156
GO:0098742	cell-cell adhesion via plasma-membrane a...	0.0183156
GO:0006470	protein dephosphorylation	0.0183156
GO:0016049	cell growth	0.0183156
GO:0070997	neuron death	0.0183156
GO:0032535	regulation of cellular component size	0.0183156
GO:0051258	protein polymerization	0.0183156
GO:0048870	cell motility	0.0183156
GO:0016477	cell migration	0.0183156
GO:0035122	embryonic medial fin morphogenesis	0.0183156
GO:0035113	embryonic appendage morphogenesis	0.0183156
GO:0035141	medial fin morphogenesis	0.0183156
GO:0048598	embryonic morphogenesis	0.0183156
GO:0065003	protein-containing complex assembly	0.0183156
GO:0043933	protein-containing complex organization	0.0183156
GO:0030091	protein repair	0.0183156
GO:0008154	actin polymerization or depolymerization	0.0183156
GO:0048638	regulation of developmental growth	0.0183156
GO:0030041	actin filament polymerization	0.0183156
GO:0071691	cardiac muscle thin filament assembly	0.0183156
GO:0014866	skeletal myofibril assembly	0.0183156
GO:0007005	mitochondrion organization	0.0183156
GO:0031325	positive regulation of cellular metaboli...	0.0183156
GO:0060560	developmental growth involved in morphog...	0.0183156
GO:0031401	positive regulation of protein modificat...	0.0183156
GO:0010975	regulation of neuron projection developm...	0.0183156
GO:0050770	regulation of axonogenesis	0.0183156
GO:0001667	ameboidal-type cell migration	0.0183156
GO:0033338	medial fin development	0.0183156
GO:0090497	mesenchymal cell migration	0.0183156
GO:0043589	skin morphogenesis	0.0183156
GO:0070059	intrinsic apoptotic signaling pathway in...	0.0183156
GO:0036293	response to decreased oxygen levels	0.0183156
GO:0070482	response to oxygen levels	0.0183156
GO:0030968	endoplasmic reticulum unfolded protein r...	0.0183156
GO:0034620	cellular response to unfolded protein	0.0183156
GO:0001666	response to hypoxia	0.0183156
GO:0034976	response to endoplasmic reticulum stress	0.0183156
GO:0035966	response to topologically incorrect prot...	0.0183156
GO:0035967	cellular response to topologically incor...	0.0183156
GO:0036498	IRE1-mediated unfolded protein response	0.0183156
GO:0016071	mRNA metabolic process	0.0183156
GO:0009628	response to abiotic stimulus	0.0183156
GO:0006986	response to unfolded protein	0.0183156
GO:0006396	RNA processing	0.0183156
GO:0006397	mRNA processing	0.0183156
GO:0071711	basement membrane organization	0.0183156
GO:0009790	embryo development	0.0183156
GO:0009887	animal organ morphogenesis	0.0183156
GO:0043588	skin development	0.0183156
GO:0050772	positive regulation of axonogenesis	0.0183156
GO:0048639	positive regulation of developmental gro...	0.0183156
GO:0042325	regulation of phosphorylation	0.0183156
GO:0051960	regulation of nervous system development	0.0183156
GO:0007611	learning or memory	0.0183156
GO:0007613	memory	0.0183156
GO:0038179	neurotrophin signaling pathway	0.0183156
GO:0001558	regulation of cell growth	0.0183156
GO:0007167	enzyme-linked receptor protein signaling...	0.0183156
GO:0050890	cognition	0.0183156
GO:0007169	transmembrane receptor protein tyrosine ...	0.0183156
GO:0040007	growth	0.0183156
GO:0040008	regulation of growth	0.0183156
GO:0051962	positive regulation of nervous system de...	0.0183156
GO:0048588	developmental cell growth	0.0183156
GO:0018105	peptidyl-serine phosphorylation	0.0183156
GO:1990089	response to nerve growth factor	0.0183156
GO:0010720	positive regulation of cell development	0.0183156
GO:0021675	nerve development	0.0183156
GO:0051240	positive regulation of multicellular org...	0.0183156
GO:0033135	regulation of peptidyl-serine phosphoryl...	0.0183156
GO:0033138	positive regulation of peptidyl-serine p...	0.0183156
GO:0051246	regulation of protein metabolic process	0.0183156
GO:0051247	positive regulation of protein metabolic...	0.0183156
GO:0038180	nerve growth factor signaling pathway	0.0183156
GO:0009719	response to endogenous stimulus	0.0183156
GO:0045937	positive regulation of phosphate metabol...	0.0183156
GO:0071363	cellular response to growth factor stimu...	0.0183156
GO:0048589	developmental growth	0.0183156
GO:0043523	regulation of neuron apoptotic process	0.0183156
GO:0043524	negative regulation of neuron apoptotic ...	0.0183156
GO:0031344	regulation of cell projection organizati...	0.0183156
GO:0031346	positive regulation of cell projection o...	0.0183156
GO:2000026	regulation of multicellular organismal d...	0.0183156
GO:0010604	positive regulation of macromolecule met...	0.0183156
GO:0120035	regulation of plasma membrane bounded ce...	0.0183156
GO:0030307	positive regulation of cell growth	0.0183156
GO:0043066	negative regulation of apoptotic process	0.0183156
GO:0043069	negative regulation of programmed cell d...	0.0183156
GO:0090066	regulation of anatomical structure size	0.0183156
GO:0019220	regulation of phosphate metabolic proces...	0.0183156
GO:0070848	response to growth factor	0.0183156
GO:0045927	positive regulation of growth	0.0183156
GO:0051402	neuron apoptotic process	0.0183156
GO:1990090	cellular response to nerve growth factor...	0.0183156
GO:0018209	peptidyl-serine modification	0.0183156
GO:0060548	negative regulation of cell death	0.0183156
GO:0032101	regulation of response to external stimu...	0.0183156
GO:0034719	SMN-Sm protein complex	0.0183156
GO:0044306	neuron projection terminus	0.0183156
GO:0099503	secretory vesicle	0.0183156
GO:0030133	transport vesicle	0.0183156
GO:0031410	cytoplasmic vesicle	0.0183156
GO:0031982	vesicle	0.0183156
GO:0008021	synaptic vesicle	0.0183156
GO:0070382	exocytic vesicle	0.0183156
GO:0150034	distal axon	0.0183156
GO:0140535	intracellular protein-containing complex	0.0183156
GO:0043025	neuronal cell body	0.0183156
GO:0044297	cell body	0.0183156
GO:0043679	axon terminus	0.0183156
GO:0030057	desmosome	0.0183156
GO:0005911	cell-cell junction	0.0183156
GO:0005912	adherens junction	0.0183156
GO:0097708	intracellular vesicle	0.0183156
GO:1990234	transferase complex	0.0183156
GO:1902494	catalytic complex	0.0183156
GO:0140534	endoplasmic reticulum protein-containing...	0.0183156
GO:0005789	endoplasmic reticulum membrane	0.0183156
GO:0005783	endoplasmic reticulum	0.0183156
GO:0042175	nuclear outer membrane-endoplasmic retic...	0.0183156
GO:0098827	endoplasmic reticulum subcompartment	0.0183156
GO:0031984	organelle subcompartment	0.0183156
GO:0031090	organelle membrane	0.0183156
GO:0016281	eukaryotic translation initiation factor...	0.0183156
GO:0120114	Sm-like protein family complex	0.0183156
GO:0046930	pore complex	0.0183156
GO:0031226	intrinsic component of plasma membrane	0.0183156
GO:0005579	membrane attack complex	0.0183156
GO:0005887	integral component of plasma membrane	0.0183156
GO:0098797	plasma membrane protein complex	0.0183156
GO:0000151	ubiquitin ligase complex	0.0183156
GO:1990604	IRE1-TRAF2-ASK1 complex	0.0183156
GO:0050839	cell adhesion molecule binding	0.0183156
GO:0032813	tumor necrosis factor receptor superfami...	0.0183156
GO:0005123	death receptor binding	0.0183156
GO:0005126	cytokine receptor binding	0.0183156
GO:0005163	nerve growth factor receptor binding	0.0183156
GO:0005165	neurotrophin receptor binding	0.0183156
GO:0048018	receptor ligand activity	0.0183156
GO:0001664	G protein-coupled receptor binding	0.0183156
GO:0031628	opioid receptor binding	0.0183156
GO:0008083	growth factor activity	0.0183156
GO:0045296	cadherin binding	0.0183156
GO:0008641	ubiquitin-like modifier activating enzym...	0.0183156
GO:0016874	ligase activity	0.0183156
GO:0004839	ubiquitin activating enzyme activity	0.0183156
GO:0005112	Notch binding	0.0183156
GO:0004721	phosphoprotein phosphatase activity	0.0183156
GO:1901681	sulfur compound binding	0.0183156
GO:0042578	phosphoric ester hydrolase activity	0.0183156
GO:0008201	heparin binding	0.0183156
GO:0005539	glycosaminoglycan binding	0.0183156
GO:0016791	phosphatase activity	0.0183156
GO:0004725	protein tyrosine phosphatase activity	0.0183156
GO:0098772	molecular function regulator activity	0.0183156
GO:0004519	endonuclease activity	0.0183156
GO:0030546	signaling receptor activator activity	0.0183156
GO:0030545	signaling receptor regulator activity	0.0183156
GO:0003682	chromatin binding	0.0183156
GO:0090079	translation regulator activity, nucleic ...	0.0183156
GO:0003743	translation initiation factor activity	0.0183156
GO:0008135	translation factor activity, RNA binding	0.0183156
GO:0045182	translation regulator activity	0.0183156
GO:0003723	RNA binding	0.0183156
GO:0003729	mRNA binding	0.0183156
GO:0004674	protein serine/threonine kinase activity	0.0183156
GO:0140098	catalytic activity, acting on RNA	0.0183156
GO:0051082	unfolded protein binding	0.0183156
GO:0004521	endoribonuclease activity	0.0183156
GO:0140640	catalytic activity, acting on a nucleic ...	0.0183156
GO:0004518	nuclease activity	0.0183156
GO:0106310	protein serine kinase activity	0.0183156
GO:0004540	ribonuclease activity	0.0183156
GO:0070191	methionine-R-sulfoxide reductase activit...	0.0183156
GO:0016491	oxidoreductase activity	0.0183156
GO:0016671	oxidoreductase activity, acting on a sul...	0.0183156
GO:0033743	peptide-methionine (R)-S-oxide reductase...	0.0183156
GO:0033745	L-methionine-(R)-S-oxide reductase activ...	0.0183156
GO:0016667	oxidoreductase activity, acting on a sul...	0.0183156
GO:0051373	FATZ binding	0.0183156
GO:0031433	telethonin binding	0.0183156
GO:0051015	actin filament binding	0.0183156
GO:0044877	protein-containing complex binding	0.0183156
GO:0016877	ligase activity, forming carbon-sulfur b...	0.0183156
